# Supplementary material for: Pre- to postoperative coagulation profile of 307 patients undergoing oesophageal resection with epidural blockade over a 10-year period in a single hospital: implications for the risk of spinal haematoma
Source: Perioper Med (Lond). 2017 Oct 4;6:14. doi: 10.1186/s13741-017-0070-7 (PMC5628458; doi:10.1186/s13741-017-0070-7)
Supplement: Supplementary file 3 — Raw data presented as a tabulated text file (.txt). Patients’ ages and the dates of operation have been removed to preserve anonymity. (TXT 91 kb) [file 13741_2017_70_MOESM3_ESM.txt]

number	sex	optid	withdrawaltime	opwithdrawaltime	opbleed	level	replacedivpca	preophboptime	preophb	preoptpktime	preoptpkoptime	preoptpk	preopaptttime	preopapttoptime	preopaptt	preopinrtime	preopinroptime	preopinr	preopalbtime	preopalboptime	preopalb	preopkreatime	preopkreaoptime	preopkrea	lastlmwhdosetime	lastlmwhdose	lastlmwhwithdrawaltime	postophbtime	postophb	postoptpktime	postoptpkwithdrawaltime	postoptpk	postopaptttime	postopapttwithdrawaltime	postopaptt	postopinrtime	postopinrwithdrawaltime	postopinr
1	F	37504.33333	37516.39583	12.0625	1300	8	0	37504.25	117	37503.89583	0.4375	208	37503.89583	0.4375	27	37503.89583	0.4375	1.2	37503.89583	0.4375	39	37503.89583	0.4375	44	37515.75	0.4	0.645833333	37514.29167	107	37514.29167	2.104166667	565	NA	NA	NA	NA	NA	NA
2	F	37564.33333	37566.66667	2.333333333	600	6	0	37563.5	103	37563.5	0.833333333	247	37562.5	1.833333333	34	37562.5	1.833333333	1.2	37563.5	0.833333333	23	37563.5	0.833333333	38	37565.83333	0.4	0.833333333	37566.52083	103	37566.17361	0.493055556	227	37566.16667	0.5	39	37566.16667	0.5	1.4
3	F	37389.33333	37397.72917	8.395833333	100	9	0	37384.41667	112	NA	NA	NA	37388.5	0.833333333	25	37388.5	0.833333333	0.9	37384.41667	4.916666667	37	37384.41667	4.916666667	120	37396.75	0.4	0.979166667	37397.29167	122	37392.29167	5.4375	102	37397.29167	0.4375	26	37397.29167	0.4375	0.9
4	M	37445.33333	37446.77083	1.4375	300	6	1	37442.5	151	NA	NA	NA	37442.5	2.833333333	33	37442.5	2.833333333	0.9	37442.5	2.833333333	38	37442.5	2.833333333	95	37444.79167	0.4	1.979166667	37442.29167	NA	NA	NA	NA	NA	NA	NA	NA	NA	NA
5	M	37368.33333	37378.65625	10.32291667	1100	10	0	37364.5	134	37367.5	0.833333333	227	37364.5	3.833333333	35	37364.5	3.833333333	1	37364.5	3.833333333	37	37364.5	3.833333333	97	37377.85417	0.4	0.802083333	37378.29167	122	37378.29167	0.364583333	441	37378.29167	0.364583333	34	37378.29167	0.364583333	1.4
6	M	37480.33333	37488.54167	8.208333333	1900	8	0	37476.5	140	37476.5	3.833333333	144	37476.5	3.833333333	30	37476.5	3.833333333	1.1	NA	NA	NA	37476.5	3.833333333	81	37487.83333	0.4	0.708333333	37488.29167	115	37488.29167	0.25	240	37488.29167	0.25	33	37488.29167	0.25	1.1
7	M	37284.33333	37292.79167	8.458333333	600	7	0	37281.5	117	37281.5	2.833333333	345	37281.5	2.833333333	30	37281.5	2.833333333	0.9	37281.5	2.833333333	36	37281.5	2.833333333	70	37291.75	0.4	1.041666667	37292.29167	105	NA	NA	NA	37292.29167	0.5	35	37292.29167	0.5	1.3
8	M	37494.33333	37503.63542	9.302083333	1500	9	0	37484.5	141	37484.5	9.833333333	229	37484.5	9.833333333	36	37484.5	9.833333333	1	37484.5	9.833333333	39	37484.5	9.833333333	90	37502.75	0.4	0.885416667	37502.29167	101	NA	NA	NA	NA	NA	NA	NA	NA	NA
9	M	37341.33333	37345.95833	4.625	600	10	0	37340.5	155	37340.5	0.833333333	249	37340.5	0.833333333	31	37340.5	0.833333333	1.1	37340.5	0.833333333	37	37340.5	0.833333333	85	37344.75	0.4	1.208333333	37344.29167	103	NA	NA	NA	NA	NA	NA	NA	NA	NA
10	M	37319.33333	37324.83333	5.5	1000	8	0	37316.5	147	37316.5	2.833333333	288	37316.5	2.833333333	32	37316.5	2.833333333	1.1	37316.5	2.833333333	48	37316.5	2.833333333	65	NA	NA	NA	37324.63542	102	37322.22917	2.604166667	155	37323.20833	1.625	27	37323.20833	1.625	1.1
11	M	37572.33333	37579.66667	7.333333333	600	9	0	37568.34722	141	37568.34722	3.986111111	221	37568.34722	3.986111111	25	37568.34722	3.986111111	0.9	37568.34722	3.986111111	44	37568.34722	3.986111111	57	37578.83333	0.4	0.833333333	37578.29167	106	NA	NA	NA	37568.34722	11.31944444	NA	NA	NA	NA
12	M	37278.33333	37288.57639	10.24305556	800	8	0	37274.5	134	37274.5	3.833333333	328	37274.5	3.833333333	36	37274.5	3.833333333	1.1	37274.5	3.833333333	34	37274.5	3.833333333	71	37287.75	0.4	0.826388889	37288.29167	122	37288.29167	0.284722222	465	37288.29167	0.284722222	37	37288.29167	0.284722222	1
13	M	37438.33333	37447.52778	9.194444445	2100	10	0	37437.5	149	37437.5	0.833333333	331	37437.5	0.833333333	26	37437.5	0.833333333	1	NA	NA	NA	37437.5	0.833333333	78	37446.75	0.4	0.777777778	37447.29167	120	NA	NA	NA	NA	NA	NA	NA	NA	NA
14	M	37431.33333	37444.38194	13.04861111	800	NA	0	37426.5	146	37426.5	4.833333333	186	37426.5	4.833333333	29	37426.5	4.833333333	0.9	37426.5	4.833333333	40	37426.5	4.833333333	83	37443.75	0.4	0.631944444	37440.20833	106	37440.20833	4.173611111	205	37440.20833	4.173611111	32	37440.20833	4.173611111	0.9
15	F	37593.33333	37601.6875	8.354166667	500	9	0	37592.5	132	37592.5	0.833333333	199	37592.5	0.833333333	30	37592.5	0.833333333	1	37592.5	0.833333333	46	37592.5	0.833333333	61	37600.79167	0.4	0.895833333	37599.29167	108	37595.29167	6.395833333	165	37601.29167	0.395833333	27	37601.29167	0.395833333	1.1
16	F	37403.33333	37411.66667	8.333333333	500	6	0	37403.25	105	37398.5	4.833333333	376	37398.5	4.833333333	30	37398.5	4.833333333	0.9	37398.5	4.833333333	31	37398.5	4.833333333	86	37410.79167	0.4	0.875	37411.29167	90	37411.29167	0.375	356	37411.29167	0.375	31	37411.29167	0.375	0.9
17	M	37285.33333	37288.48611	3.152777778	500	8	0	37284.5	138	37284.5	0.833333333	220	37284.5	0.833333333	26	37284.5	0.833333333	0.9	37284.5	0.833333333	39	37284.5	0.833333333	69	37287.75	0.4	0.736111111	37287.29167	94	37287.29167	1.194444444	174	NA	NA	NA	37287.29167	1.194444444	1.2
18	F	37586.33333	37594.66667	8.333333333	600	9	0	37582.5	127	37585.5	0.833333333	263	37582.5	3.833333333	26	37582.5	3.833333333	0.9	37582.5	3.833333333	40	37582.5	3.833333333	57	37593.79167	0.4	0.875	37593.29167	112	37593.29167	1.375	298	37594.29167	0.375	25	37594.29167	0.375	1
19	M	37271.33333	37282.69444	11.36111111	900	9	0	37270.5	137	37270.5	0.833333333	219	37270.5	0.833333333	31	37270.5	0.833333333	1	37270.5	0.833333333	40	37270.5	0.833333333	93	37281.75	0.4	0.944444444	37280.25	110	37280.25	2.444444444	373	37280.26389	2.430555556	34	37282.29167	0.402777778	1.3
20	F	37495.33333	37504.66667	9.333333333	650	10	0	37494.5	149	37494.5	0.833333333	106	37494.5	0.833333333	29	37494.5	0.833333333	1.1	37494.5	0.833333333	37	37494.5	0.833333333	49	37503.83333	0.2	0.833333333	37504.39583	111	37504.45833	0.208333333	180	37504.45833	0.208333333	29	37504.45833	0.208333333	1.3
21	M	37270.33333	37280.66667	10.33333333	1400	9	0	37260.5	139	37260.5	9.833333333	219	37260.5	9.833333333	36	37260.5	9.833333333	1	37260.5	9.833333333	41	37260.5	9.833333333	77	37279.75	0.4	0.916666667	37280.25	116	37280.25	0.416666667	347	37280.25	0.416666667	37	37280.25	0.416666667	1.1
22	M	37959.33333	37968.70833	9.375	300	10	0	37951.43056	137	37951.43056	7.902777778	190	37951.4375	7.895833333	29	37951.4375	7.895833333	1	37951.43056	7.902777778	40	37951.43056	7.902777778	70	37967.79167	0.4	0.916666667	37967.25694	105	37967.25694	1.451388889	261	37967.26389	1.444444444	32	37967.26389	1.444444444	1.2
23	M	37964.33333	37969.08333	4.75	650	8	0	37958.41667	136	37958.41667	5.916666667	156	37958.41667	5.916666667	38	37958.41667	5.916666667	1	37958.41667	5.916666667	39	37958.41667	5.916666667	110	37968.8125	0.4	0.270833333	37967.25	107	37967.25	1.833333333	111	NA	NA	NA	NA	NA	NA
24	M	37956.33333	37959.66667	3.333333333	NA	9	0	37955.61111	141	37955.61111	0.722222222	225	37955.61111	0.722222222	28	37955.61111	0.722222222	0.9	37944.38889	11.94444444	35	37955.61111	0.722222222	119	NA	NA	NA	37958.89583	96	37959.52083	0.145833333	124	37959.52083	0.145833333	30	37959.52083	0.145833333	1
25	M	37943.33333	37949.85417	6.520833333	750	9	0	37937.43056	158	37937.43056	5.902777778	209	37937.42361	5.909722222	32	37937.42361	5.909722222	1.1	37937.43056	5.902777778	43	37937.43056	5.902777778	125	37948.8125	0.4	1.041666667	37949.8125	116	37949.8125	0.041666667	246	37949.8125	0.041666667	27	37949.8125	0.041666667	1.1
26	F	37936.33333	37946.47917	10.14583333	350	8	0	37930.29167	130	37930.29167	6.041666667	163	37930.38194	5.951388889	34	37930.38194	5.951388889	1	37930.29167	6.041666667	40	37935.72917	0.604166667	42	37945.83333	0.4	0.645833333	37945.5	110	37945.5	0.979166667	237	37945.5	0.979166667	27	37945.5	0.979166667	1
27	M	37921.33333	37925.50833	4.175	800	6	0	37916.48611	113	37916.48611	4.847222222	413	37916.48611	4.847222222	27	37916.48611	4.847222222	0.9	37916.48611	4.847222222	37	37916.48611	4.847222222	103	37924.79167	0.4	0.716666667	37925.46528	94	37924.25	1.258333333	207	NA	NA	NA	NA	NA	NA
28	M	37907.33333	37910.5	3.166666667	2000	9	0	37902.35417	148	37902.35417	4.979166667	366	37902.36111	4.972222222	26	37902.36111	4.972222222	0.9	37902.35417	4.979166667	36	37902.35417	4.979166667	101	NA	NA	NA	37902.35417	NA	NA	NA	NA	NA	NA	NA	NA	NA	NA
29	M	37900.33333	37907.66667	7.333333333	2000	8	0	37895.60417	106	37895.60417	4.729166667	261	37895.58333	4.75	30	37895.58333	4.75	0.9	37895.60417	4.729166667	33	37895.60417	4.729166667	69	37906.83333	0.4	0.833333333	37907.42361	115	37907.42361	0.243055556	173	37907.42361	0.243055556	32	37907.42361	0.243055556	1.1
30	M	37901.33333	37909.49028	8.156944444	400	8	0	37895.63889	145	37895.63889	5.694444444	359	37895.625	5.708333333	31	37895.625	5.708333333	1.1	37895.63889	5.694444444	40	37895.63889	5.694444444	67	37907.83333	0.4	1.656944444	37907.22917	112	37895.63889	13.85138889	NA	37907.22917	2.261111111	43	37907.22917	2.261111111	1.2
31	M	37893.33333	37895.53472	2.201388889	350	9	0	37888.49306	130	37888.49306	4.840277778	337	37888.5	4.833333333	36	37888.5	4.833333333	1	37888.49306	4.840277778	39	37888.49306	4.840277778	67	37892.83333	0.4	2.701388889	37895.26389	114	37895.41667	0.118055555	190	37895.41667	0.118055555	34	37895.41667	0.118055555	1.2
32	M	37886.33333	37893.27083	6.9375	500	7	0	37881.59028	128	37881.59028	4.743055555	294	37881.59028	4.743055555	29	37881.59028	4.743055555	1.1	37881.59028	4.743055555	36	37881.59028	4.743055555	83	37892.79167	0.4	0.479166667	37889.25	99	NA	NA	NA	NA	NA	NA	NA	NA	NA
33	M	37872.33333	37880.41667	8.083333333	300	9	0	37867.36111	119	NA	NA	NA	37867.36806	4.965277778	38	37867.36806	4.965277778	1.1	37867.36111	4.972222222	41	37867.36111	4.972222222	101	37879.83333	0.4	0.583333333	37879.39583	97	37879.39583	1.020833333	515	NA	NA	NA	NA	NA	NA
34	M	37802.33333	37811.47917	9.145833333	1000	7	0	37788.46528	152	37788.46528	13.86805556	302	NA	NA	NA	NA	NA	NA	NA	NA	NA	37788.46528	13.86805556	79	37810.83333	0.4	0.645833333	37811.26389	82	37811.26389	0.215277778	377	37811.26389	0.215277778	34	37811.26389	0.215277778	1
35	F	37784.33333	37791.5	7.166666667	400	7	0	37613.61806	138	37613.61806	170.7152778	270	37613.61806	170.7152778	29	37613.61806	170.7152778	1	NA	NA	NA	37609.8125	174.5208333	44	37791.33333	0.4	0.166666667	37791.27083	127	37791.27083	0.229166667	339	37791.27083	0.229166667	27	37791.27083	0.229166667	1
36	F	37649.33333	37654.41667	5.083333333	500	7	0	37645.34028	134	37645.34028	3.993055555	154	37645.34028	3.993055555	36	37645.34028	3.993055555	0.9	37645.34028	3.993055555	28	37645.34028	3.993055555	68	37653.79167	0.4	0.625	37654.29167	100	37654.29167	0.125	163	37654.29167	0.125	49	37654.29167	0.125	1.1
37	M	37746.33333	37749.5	3.166666667	3800	7	0	37743.5	148	37743.5	2.833333333	221	37743.5	2.833333333	31	37743.5	2.833333333	0.9	NA	NA	NA	37743.5	2.833333333	74	37748.83333	0.4	0.666666667	37748.29167	101	NA	NA	NA	NA	NA	NA	NA	NA	NA
38	M	37635.33333	37636.41667	1.083333333	300	8	1	37631.5	155	37631.5	3.833333333	343	37631.5	3.833333333	28	37631.5	3.833333333	0.9	NA	NA	NA	37631.5	3.833333333	86	37634.8125	0.4	1.604166667	37636.29167	131	NA	NA	NA	NA	NA	NA	NA	NA	NA
39	M	37711.33333	37718.54167	7.208333333	500	9	0	37707.5	144	37707.5	3.833333333	201	37707.5	3.833333333	31	37707.5	3.833333333	1	37707.5	3.833333333	38	37707.5	3.833333333	111	37717.79167	0.4	0.75	37718.29167	114	37718.29167	0.25	301	NA	NA	NA	NA	NA	NA
40	M	37761.33333	37771.69792	10.36458333	500	7	0	37755.5	148	37761.20833	0.125	203	37761.20833	0.125	32	37761.20833	0.125	1.2	37755.5	5.833333333	36	37755.5	5.833333333	84	37770.83333	0.4	0.864583333	37771.29167	121	NA	NA	NA	37771.29167	0.40625	33	37771.29167	0.40625	1.1
41	M	37662.33333	37671.66667	9.333333333	1500	9	0	37657.5	154	37657.5	4.833333333	230	37657.5	4.833333333	32	37657.5	4.833333333	1	NA	NA	NA	37657.5	4.833333333	115	37670.75	0.4	0.916666667	37671.5	102	37671.25694	0.409722222	268	37671.25	0.416666667	35	37671.25	0.416666667	1.2
42	M	37655.33333	37661.5625	6.229166667	850	9	0	37651.5	140	37651.5	3.833333333	260	37651.5	3.833333333	30	37651.5	3.833333333	1	NA	NA	NA	37651.5	3.833333333	52	37660.83333	0.4	0.729166667	37661.29167	120	37661.29167	0.270833333	229	37661.29167	0.270833333	33	37661.29167	0.270833333	1.2
43	M	37733.33333	37740.64583	7.3125	1550	8	0	37727.5	144	37727.5	5.833333333	355	37727.5	5.833333333	29	37727.5	5.833333333	0.9	37727.5	5.833333333	38	37727.5	5.833333333	87	37739.75	0.4	0.895833333	37739.29167	111	NA	NA	NA	NA	NA	NA	NA	NA	NA
44	M	37753.33333	37760.66667	7.333333333	500	7	0	37750.5	157	37750.5	2.833333333	217	37750.5	2.833333333	28	37750.5	2.833333333	1	NA	NA	NA	37750.5	2.833333333	87	37759.85417	0.4	0.8125	37759.29167	128	NA	NA	NA	37760.29167	0.375	29	37760.29167	0.375	1
45	M	37669.33333	37674.5	5.166666667	300	9	0	37664.5	142	37664.5	4.833333333	276	37664.5	4.833333333	36	37664.5	4.833333333	1	37664.5	4.833333333	39	37664.5	4.833333333	83	37673.83333	0.4	0.666666667	37673.29167	109	37673.29167	1.208333333	271	NA	NA	NA	NA	NA	NA
46	M	37718.33333	37725.60417	7.270833333	300	8	0	37713.5	149	37713.5	4.833333333	257	37713.5	4.833333333	28	37713.5	4.833333333	1.1	37713.5	4.833333333	44	37713.5	4.833333333	83	37724.83333	0.4	0.770833333	37724.29167	143	NA	NA	NA	NA	NA	NA	NA	NA	NA
47	M	38321.33333	38328.58333	7.25	800	9	1	38322.1875	100	38315.38194	5.951388889	249	38315.38194	5.951388889	29	38315.38194	5.951388889	0.9	38315.38194	5.951388889	43	38315.38194	5.951388889	62	38327.83333	0.4	0.75	38328.42361	95	38328.45139	0.131944444	291	NA	NA	37	NA	NA	1.1
48	M	38320.33333	38330.60556	10.27222222	1300	7	0	38319.68056	138	38319.68056	0.652777778	303	38319.68056	0.652777778	31	38319.68056	0.652777778	0.9	38319.68056	0.652777778	40	38319.68056	0.652777778	61	38329.83333	0.4	0.772222222	38329.66667	104	38329.66667	0.938888889	571	38329.66667	0.938888889	31	38329.4375	1.168055556	0.9
49	M	38306.33333	38314.85278	8.519444445	700	7	0	38301.38194	146	38301.38194	4.951388889	260	38306.22917	0.104166667	41	38306.22917	0.104166667	1	38301.38194	4.951388889	36	38301.38194	4.951388889	67	38314.83333	0.4	0.019444445	38314.61806	96	38314.61806	0.234722222	413	38314.61806	0.234722222	54	38314.61806	0.234722222	1
50	M	38299.33333	38304.29167	4.958333333	900	9	0	38298.65278	135	38294.38194	4.951388889	283	38298.65278	0.680555555	32	38298.65278	0.680555555	0.9	38294.38194	4.951388889	36	38294.38194	4.951388889	78	38303.83333	0.4	0.458333333	38304.22917	99	NA	NA	NA	38304.22917	0.0625	52	38304.22917	0.0625	0.9
51	M	38293.33333	38302.4375	9.104166667	450	7	0	38287.34028	144	38287.34028	5.993055555	269	38287.33333	6	32	38287.33333	6	0.9	38287.34028	5.993055555	41	38287.34028	5.993055555	76	38301.83333	0.4	0.604166667	38299.52083	107	38296.47222	5.965277778	169	38287.33333	15.10416667	32	38287.33333	15.10416667	0.9
52	M	38286.33333	38290.48542	4.152083333	1400	10	0	38280.375	144	38280.375	5.958333333	175	38280.38194	5.951388889	30	38280.38194	5.951388889	1	38280.375	5.958333333	33	38280.375	5.958333333	69	38289.83333	0.4	0.652083333	38290.46528	129	38290.46528	0.020138889	211	38290.46528	0.020138889	41	38290.46528	0.020138889	1.1
53	M	38272.33333	38286.625	14.29166667	500	8	0	38266.39583	140	38266.39583	5.9375	199	38266.38889	5.944444444	27	38266.38889	5.944444444	0.9	38266.39583	5.9375	40	38266.39583	5.9375	76	38285.83333	0.4	0.791666667	38286.40972	104	38286.40972	0.215277778	578	38286.40972	0.215277778	35	38286.40972	0.215277778	1
54	M	38265.33333	38274.49375	9.160416667	950	7	0	38260.38889	150	38260.38889	4.944444444	178	38260.39583	4.9375	34	38260.39583	4.9375	1	38260.38889	4.944444444	39	38260.38889	4.944444444	71	38273.83333	0.4	0.660416667	38272.4375	111	38273.45139	1.042361111	310	38273.45139	1.042361111	32	38273.45139	1.042361111	1
55	M	38250.33333	38258.5	8.166666667	400	7	0	38249.27083	106	38249.27083	1.0625	176	38249.27083	1.0625	33	38249.27083	1.0625	1	38245.84028	4.493055555	37	38249.27083	1.0625	114	38257.79167	0.4	0.708333333	38258.24306	129	38258.24306	0.256944444	295	38258.24306	0.256944444	37	38258.24306	0.256944444	1
56	M	38243.33333	38247.50972	4.176388889	1000	8	1	38242.30556	140	38243.08333	0.25	164	38243.08333	0.25	33	38243.08333	0.25	1	38238.3125	5.020833333	40	38242.30556	1.027777778	73	38246.8125	0.4	0.697222222	38247.22917	110	NA	NA	NA	NA	NA	NA	NA	NA	NA
57	F	38216.33333	38226.56667	10.23333333	700	10	0	38215.41667	92	38215.41667	0.916666667	364	38215.40972	0.923611111	31	38215.40972	0.923611111	0.9	38215.41667	0.916666667	29	38215.41667	0.916666667	51	38225.79167	0.4	0.775	38226.32639	101	38226.32639	0.240277778	426	38226.32639	0.240277778	37	38226.32639	0.240277778	0.9
58	F	38209.33333	38217.45139	8.118055556	1500	8	1	38208.41667	116	38208.41667	0.916666667	317	38208.40972	0.923611111	38	38208.40972	0.923611111	0.9	38208.41667	0.916666667	33	38215.41667	-6.083333333	49	38216.79167	0.4	0.659722222	38215.35417	112	38217.38889	0.0625	384	38217.38889	0.0625	31	38217.38889	0.0625	1
59	M	38208.33333	38215.97917	7.645833333	450	7	0	38203.38194	158	38203.38194	4.951388889	264	38203.38194	4.951388889	33	38203.38194	4.951388889	1	38203.38194	4.951388889	42	38203.38194	4.951388889	58	38214.77083	0.4	1.208333333	38215.34028	133	38215.8125	0.166666667	280	38215.8125	0.166666667	29	38215.8125	0.166666667	1.1
60	M	38166.33333	38175.82569	9.492361111	600	8	0	38161.40972	136	38161.40972	4.923611111	243	38161.375	4.958333333	25	38161.375	4.958333333	1.1	38161.40972	4.923611111	36	38161.40972	4.923611111	86	38174.79167	0.4	1.034027778	38175.46528	118	38175.46528	0.360416667	432	38175.46528	0.360416667	29	38175.46528	0.360416667	1.1
61	M	38152.33333	38161.75	9.416666667	1400	8	0	38147.40278	156	38147.40278	4.930555555	191	38147.39583	4.9375	34	38147.39583	4.9375	1	38147.40278	4.930555555	39	38147.40278	4.930555555	82	38160.79167	0.4	0.958333333	38161.58333	110	38161.58333	0.166666667	522	38161.58333	0.166666667	37	38161.58333	0.166666667	1.2
62	M	38141.33333	38148.66667	7.333333333	700	9	0	38140.60417	156	38140.60417	0.729166667	297	38140.59028	0.743055555	33	38140.59028	0.743055555	1	38140.60417	0.729166667	40	38140.60417	0.729166667	71	38147.83333	0.4	0.833333333	38147.34028	115	NA	NA	NA	38147.34028	1.326388889	34	38147.34028	1.326388889	1.1
63	M	38139.33333	38148.61181	9.278472222	800	7	0	38133.5	102	38133.5	5.833333333	236	38133.5	5.833333333	42	38133.5	5.833333333	1.1	38133.5	5.833333333	42	38133.5	5.833333333	125	38147.8125	0.4	0.799305556	38148.40278	116	NA	NA	NA	38147.27083	1.340972222	31	38147.27083	1.340972222	1.3
64	M	38124.33333	38126.66667	2.333333333	500	8	1	38124.25	122	38124.25	0.083333333	267	38124.25	0.083333333	31	38124.25	0.083333333	0.9	38119.54861	4.784722222	37	38124.25	0.083333333	73	38125.95833	0.4	0.708333333	38126.48611	104	38126.625	0.041666667	212	38126.625	0.041666667	29	38126.625	0.041666667	1
65	F	38118.33333	38128.5	10.16666667	400	7	0	NA	NA	NA	NA	NA	NA	NA	NA	NA	NA	NA	NA	NA	NA	NA	NA	NA	38127.83333	0.4	0.666666667	38128.25694	93	NA	NA	NA	38128.25694	0.243055556	33	38128.25694	0.243055556	1
66	M	38117.33333	38130.20833	12.875	900	7	0	38112.375	149	38112.375	4.958333333	227	38112.375	4.958333333	28	38112.375	4.958333333	0.8	38112.375	4.958333333	38	38112.375	4.958333333	74	38129.75	0.4	0.458333333	38129.375	109	38128.32639	1.881944444	720	38129.69444	0.513888889	30	38129.69444	0.513888889	0.9
67	F	38111.33333	38126.66319	15.32986111	300	6	0	38110.48611	NA	38110.48611	0.847222222	NA	38110.47917	0.854166667	27	38110.47917	0.854166667	0.9	38110.48611	0.847222222	40	38110.48611	0.847222222	65	38125.79167	0.4	0.871527778	38124.22917	93	38126.45833	0.204861111	628	38126.45833	0.204861111	31	38126.45833	0.204861111	1
68	F	38110.33333	38124.77083	14.4375	1800	7	0	38109.44444	117	38109.44444	0.888888889	234	38107.47917	2.854166667	28	38107.47917	2.854166667	1.1	38109.44444	0.888888889	26	38109.44444	0.888888889	34	38123.79167	0.2	0.979166667	38124.22917	92	38124.22917	0.541666667	1318	38124.22917	0.541666667	37	38124.22917	0.541666667	1.1
69	M	38104.33333	38114.63333	10.3	400	8	0	38100.5	135	38100.5	3.833333333	339	38103.67361	0.659722222	38	38103.67361	0.659722222	0.9	38100.5	3.833333333	35	38100.5	3.833333333	78	38113.8125	0.4	0.820833333	38114.40972	106	38114.40972	0.223611111	489	38114.38194	0.251388889	38	38114.38194	0.251388889	1
70	M	38096.33333	38107.5	11.16666667	1700	10	0	38092.66667	126	38092.66667	3.666666667	379	38092.66667	3.666666667	29	38092.66667	3.666666667	1.1	NA	NA	NA	38092.66667	3.666666667	79	38106.83333	0.4	0.666666667	38107.32639	117	38107.32639	0.173611111	641	38107.32639	0.173611111	33	38107.32639	0.173611111	1.1
71	M	38083.33333	38088.41667	5.083333333	400	8	0	38077.4375	121	38077.4375	5.895833333	386	38077.44444	5.888888889	28	38077.44444	5.888888889	0.9	38077.4375	5.895833333	29	38077.4375	5.895833333	86	38087.77083	0.4	0.645833333	38088.40972	118	38088.40972	0.006944444	262	38088.40972	0.006944444	34	38088.40972	0.006944444	0.9
72	M	38069.33333	38081.41667	12.08333333	1200	8	0	38063.34722	156	38063.34722	5.986111111	315	38063.36806	5.965277778	28	38063.36806	5.965277778	1	38063.34722	5.986111111	37	38063.34722	5.986111111	77	38080.97917	0.4	0.4375	38079.27778	110	38080.73611	0.680555556	602	38080.73611	0.680555556	25	38080.73611	0.680555556	0.9
73	M	38061.33333	38068.45833	7.125	2600	8	0	38056.60417	138	38056.60417	4.729166667	145	38056.59722	4.736111111	27	38056.59722	4.736111111	1.1	38056.60417	4.729166667	37	38056.60417	4.729166667	78	38067.79167	0.4	0.666666667	38067.25694	88	NA	NA	NA	NA	NA	NA	NA	NA	NA
74	M	38040.33333	38051.48958	11.15625	1000	9	0	38035.40972	141	38035.40972	4.923611111	262	38035.40278	4.930555555	27	38035.40278	4.930555555	1	38035.40972	4.923611111	39	38035.40972	4.923611111	91	38050.83333	0.4	0.65625	38051.40278	102	38051.40278	0.086805555	530	38049.35417	2.135416667	27	38049.35417	2.135416667	1
75	M	38027.33333	38038.70833	11.375	500	8	0	38021.59722	154	38021.59722	5.736111111	278	38021.75	5.583333333	40	38021.75	5.583333333	1.1	38021.59722	5.736111111	36	38021.59722	5.736111111	73	38037.79167	0.4	0.916666667	38037.3125	97	38037.3125	1.395833333	715	38037.3125	1.395833333	40	38037.3125	1.395833333	1.1
76	F	38013.33333	38024.34722	11.01388889	1000	7	0	38012.40972	132	38012.40972	0.923611111	320	38012.41667	0.916666667	32	38012.41667	0.916666667	1	38012.40972	0.923611111	35	38012.40972	0.923611111	32	38023.83333	0.4	0.513888889	38023.27083	110	38023.47917	0.868055555	607	38023.47917	0.868055555	30	38023.47917	0.868055555	1.1
77	M	37998.33333	38000.66667	2.333333333	650	6	0	37997.68056	148	37997.68056	0.652777778	300	37985.63194	12.70138889	28	37985.63194	12.70138889	0.9	37985.63194	12.70138889	41	37997.68056	0.652777778	79	37999.83333	0.4	0.833333333	37997.68056	NA	38000.70833	-0.041666667	200	38000.52083	0.145833333	32	38000.52083	0.145833333	1.2
78	M	38334.33333	38341.41667	7.083333333	1300	7	0	38329.39583	137	38329.39583	4.9375	209	38329.38889	4.944444444	26	38329.38889	4.944444444	0.9	38329.39583	4.9375	35	38329.39583	4.9375	82	38340.83333	0.4	0.583333333	38340.27083	114	38340.27083	1.145833333	236	38340.27083	1.145833333	35	38340.27083	1.145833333	0.9
79	M	38699.33333	38703.41667	4.083333333	500	7	1	38695.5	151	38695.5	3.833333333	267	38695.5	3.833333333	30	38695.5	3.833333333	1	38695.5	3.833333333	44	NA	NA	NA	38702.83333	0.4	0.583333333	38703.20833	97	38701.27083	2.145833333	223	38701.47222	1.944444444	35	38701.47222	1.944444444	1.1
80	M	38691.33333	38701.54167	10.20833333	1500	8	0	38688.42361	155	38688.42361	2.909722222	273	38688.42361	2.909722222	30	38688.42361	2.909722222	1.2	38688.42361	2.909722222	40	38688.42361	2.909722222	60	38700.83333	0.4	0.708333333	38701.24306	111	38701.24306	0.298611111	517	NA	NA	NA	NA	NA	NA
81	M	38684.33333	NA	NA	200	10	0	38672.375	153	38672.375	11.95833333	376	38672.38194	11.95138889	31	38672.38194	11.95138889	1.1	38672.375	11.95833333	41	38672.375	11.95833333	87	NA	NA	NA	NA	NA	NA	NA	NA	NA	NA	NA	NA	NA	NA
82	F	38677.33333	38686.79167	9.458333333	200	10	0	38674.5	134	38674.5	2.833333333	529	38674.49306	2.840277778	33	38674.49306	2.840277778	1.2	38674.5	2.833333333	34	38674.5	2.833333333	45	38685.83333	0.4	0.958333333	38686.27083	96	38686.27083	0.520833333	511	38686.27083	0.520833333	47	38686.27083	0.520833333	1.1
83	M	38664.33333	38677.65833	13.325	350	7	0	38658.375	132	38658.375	5.958333333	574	38658.38194	5.951388889	34	38658.38194	5.951388889	0.9	38658.375	5.958333333	30	38658.375	5.958333333	49	38676.83333	0.4	0.825	38676.25	99	38677.46528	0.193055555	854	38677.46528	0.193055555	44	38677.46528	0.193055555	1
84	M	38671.33333	38674.16667	2.833333333	250	9	1	38665.38194	143	38665.38194	5.951388889	204	38665.38194	5.951388889	28	38665.38194	5.951388889	0.9	38665.38194	5.951388889	38	38665.38194	5.951388889	71	38673.83333	0.4	0.333333333	38674.11806	116	NA	NA	NA	38674.11806	0.048611111	41	38674.11806	0.048611111	1.1
85	M	38663.33333	38664.66667	1.333333333	400	7	1	38658.375	143	38658.375	4.958333333	340	38658.375	4.958333333	31	38658.375	4.958333333	1	38658.375	4.958333333	38	38658.375	4.958333333	82	38663.83333	0.4	0.833333333	38658.375	NA	NA	NA	NA	NA	NA	NA	NA	NA	NA
86	M	38649.33333	38651.75	2.416666667	900	NA	1	38646.33333	133	38646.33333	3	261	38646.34028	2.993055555	28	38646.34028	2.993055555	1	38646.33333	3	37	38646.33333	3	88	38650.83333	0.4	0.916666667	38651.58333	107	38651.58333	0.166666667	172	38651.58333	0.166666667	35	38651.58333	0.166666667	1.3
87	F	38617.33333	38628.57292	11.23958333	700	7	0	38616.21528	109	38616.21528	1.118055555	374	38616.21528	1.118055555	41	38616.21528	1.118055555	1	NA	NA	NA	38616.21528	1.118055555	55	38627.83333	0.4	0.739583333	38628.25694	111	NA	NA	NA	NA	NA	NA	NA	NA	NA
88	M	38622.33333	38628.66667	6.333333333	600	8	0	38616.4375	102	38616.4375	5.895833333	641	38616.4375	5.895833333	32	38616.4375	5.895833333	0.9	38616.4375	5.895833333	32	38616.4375	5.895833333	92	38627.83333	0.4	0.833333333	38628.20833	103	NA	NA	NA	NA	NA	NA	NA	NA	NA
89	M	38532.33333	38538.45	6.116666667	250	9	1	38525.38889	143	38525.38889	6.944444444	172	38525.39583	6.9375	34	38525.39583	6.9375	0.9	38525.38889	6.944444444	39	38525.38889	6.944444444	75	38537.83333	0.4	0.616666667	38538.27778	109	38538.27778	0.172222222	202	38537.6875	0.7625	30	38537.6875	0.7625	1
90	M	38615.33333	38620.65694	5.323611111	1200	8	0	38609.39583	126	38609.39583	5.9375	234	38609.40278	5.930555555	32	38609.40278	5.930555555	1.1	38609.39583	5.9375	37	38609.40278	5.930555555	76	38619.83333	0.4	0.823611111	38619.20833	115	38618.25	2.406944444	219	NA	NA	NA	NA	NA	NA
91	M	38614.33333	38619.71875	5.385416667	1100	9	0	38609.40278	163	38609.40278	4.930555555	388	38609.40972	4.923611111	37	38609.40972	4.923611111	0.9	38609.40278	4.930555555	42	38609.40278	4.930555555	95	38618.83333	0.4	0.885416667	38619.25	120	38618.26389	1.454861111	407	38619.51389	0.204861111	30	38619.51389	0.204861111	1
92	F	38600.33333	38612.63194	12.29861111	900	8	0	38597.42361	131	38597.42361	2.909722222	306	38597.43056	2.902777778	28	38597.43056	2.902777778	1.1	38597.42361	2.909722222	37	38597.42361	2.909722222	48	38611.83333	0.4	0.798611111	38612.23611	115	38612.23611	0.395833333	591	38612.23611	0.395833333	41	38612.23611	0.395833333	1.6
93	F	38601.33333	38607.41667	6.083333333	150	7	0	38597.45833	112	38597.45833	3.875	282	38597.45833	3.875	27	38597.45833	3.875	1	38597.45833	3.875	38	38597.45833	3.875	60	38606.83333	0.4	0.583333333	38604.27778	114	NA	NA	NA	NA	NA	NA	NA	NA	NA
94	M	38588.33333	38593.47917	5.145833333	100	8	0	38583.34722	115	38583.34722	4.986111111	236	38583.34722	4.986111111	32	38583.34722	4.986111111	0.9	38559.38194	28.95138889	37	38583.34722	4.986111111	84	38592.83333	0.4	0.645833333	38593.39583	101	38593.39583	0.083333333	171	38593.39583	0.083333333	35	38593.39583	0.083333333	0.9
95	M	38586.33333	38593.58472	7.251388889	1400	9	0	38583.38889	146	38583.38889	2.944444444	139	38583.38889	2.944444444	34	38583.38889	2.944444444	0.8	38583.38889	2.944444444	36	38583.38889	2.944444444	93	38592.83333	0.4	0.751388889	38590.25694	97	38583.38889	10.19583333	NA	38588.25	5.334722222	41	38588.25	5.334722222	1
96	M	38579.33333	38589.66667	10.33333333	1000	8	0	38573.34722	94	38573.34722	5.986111111	379	38573.35417	5.979166667	30	38573.35417	5.979166667	0.9	38573.34722	5.986111111	34	38573.34722	5.986111111	95	38588.83333	0.4	0.833333333	38589.48611	113	38587.19444	2.472222222	399	38589.58333	0.083333333	32	38589.58333	0.083333333	0.9
97	M	38572.33333	38575.52361	3.190277778	300	8	0	38561.35417	137	38561.35417	10.97916667	197	38561.36111	10.97222222	30	38561.36111	10.97222222	0.9	38561.35417	10.97916667	41	38561.35417	10.97916667	107	38574.83333	0.4	0.690277778	38575.23611	99	NA	NA	NA	NA	NA	NA	NA	NA	NA
98	F	38558.33333	38565.5	7.166666667	350	8	1	38552.38889	146	38552.38889	5.944444444	428	38552.38889	5.944444444	30	38552.38889	5.944444444	1	38552.38889	5.944444444	40	38552.38889	5.944444444	52	NA	NA	NA	38552.38889	NA	NA	NA	NA	NA	NA	NA	NA	NA	NA
99	M	38539.33333	38551.76042	12.42708333	1400	9	0	38531.38194	135	38531.38194	7.951388889	300	38531.375	7.958333333	28	38531.375	7.958333333	0.9	38531.38194	7.951388889	35	38531.38194	7.951388889	76	38550.83333	0.4	0.927083333	38551.25	101	38548.19444	3.565972222	323	38551.25	0.510416667	37	38551.25	0.510416667	1
100	M	38530.33333	38534.79861	4.465277778	900	7	1	38525.375	147	38525.375	4.958333333	294	38525.38194	4.951388889	34	38525.38194	4.951388889	0.9	38525.375	4.958333333	37	38525.375	4.958333333	91	38533.83333	0.4	0.965277778	38534.41667	112	38534.48611	0.3125	287	38534.48611	0.3125	44	38534.48611	0.3125	1
101	M	38525.33333	38535.50069	10.16736111	400	8	1	38518.36111	139	38518.36111	6.972222222	173	38518.36806	6.965277778	32	38518.36806	6.965277778	0.9	38518.36111	6.972222222	41	38518.36111	6.972222222	85	38534.83333	0.4	0.667361111	38535.25694	95	38535.45833	0.042361111	238	38535.45833	0.042361111	36	38535.45833	0.042361111	0.9
102	M	38523.33333	38528.5	5.166666667	500	8	1	38518.38194	144	38518.38194	4.951388889	162	38518.38194	4.951388889	29	38518.38194	4.951388889	1	38518.38194	4.951388889	37	38518.38194	4.951388889	81	38527.83333	0.4	0.666666667	38527.22917	106	38528.28472	0.215277778	145	38528.28472	0.215277778	38	38528.28472	0.215277778	1
103	M	38516.33333	NA	NA	800	7	0	38515.79167	119	38515.79167	0.541666667	144	38515.79167	0.541666667	31	38515.79167	0.541666667	1	38515.47222	0.861111111	30	38515.47222	0.861111111	420	NA	NA	NA	NA	NA	NA	NA	NA	NA	NA	NA	NA	NA	NA
104	M	38517.33333	38520.66667	3.333333333	500	7	1	38511.39583	128	38511.39583	5.9375	200	38511.40278	5.930555555	37	38511.40278	5.930555555	1	38511.39583	5.9375	42	38511.39583	5.9375	65	38519.83333	0.4	0.833333333	38520.26389	97	NA	NA	NA	NA	NA	NA	NA	NA	NA
105	M	38503.33333	38507.375	4.041666667	200	7	1	38503.22222	81	38497.38889	5.944444444	218	38497.38889	5.944444444	31	38497.38889	5.944444444	1	38497.38889	5.944444444	30	38497.38889	5.944444444	39	38506.83333	0.4	0.541666667	38507.25	87	38507.36806	0.006944444	239	38507.36806	0.006944444	42	38507.36806	0.006944444	1.1
106	F	38496.33333	38505.41667	9.083333333	1100	9	0	38490.375	120	38490.375	5.958333333	296	38490.36806	5.965277778	32	38490.36806	5.965277778	0.9	38490.375	5.958333333	36	38490.375	5.958333333	68	38504.83333	0.4	0.583333333	38500.25	114	NA	NA	NA	NA	NA	NA	NA	NA	NA
107	M	38488.33333	38490.5	2.166666667	500	10	1	38483.4375	144	38483.4375	4.895833333	219	38483.43056	4.902777778	29	38483.43056	4.902777778	0.9	38483.4375	4.895833333	39	38483.4375	4.895833333	67	NA	NA	NA	38490.48611	107	38490.48611	0.013888889	168	38490.48611	0.013888889	38	38490.48611	0.013888889	1.2
108	M	38481.33333	38491.31042	9.977083333	900	7	0	38476.39583	154	38476.39583	4.9375	221	38476.38194	4.951388889	29	38476.38194	4.951388889	1	38476.39583	4.9375	39	38476.39583	4.9375	98	38490.83333	0.4	0.477083333	38489.16667	110	38476.39583	14.91458333	221	38490.45139	0.859027778	29	38490.45139	0.859027778	1
109	M	38467.33333	38471.52778	4.194444445	2800	8	0	38466.6875	135	38466.6875	0.645833333	247	38466.6875	0.645833333	34	38466.6875	0.645833333	1.1	38466.6875	0.645833333	38	38466.6875	0.645833333	80	38470.83333	0.4	0.694444445	38471.47222	112	38471.47222	0.055555556	244	38471.47222	0.055555556	37	38471.47222	0.055555556	1.2
110	F	38453.33333	38471.41667	18.08333333	600	8	1	38441.38889	133	38441.38889	11.94444444	290	38441.39583	11.9375	31	38441.39583	11.9375	1	38441.38889	11.94444444	40	38441.38889	11.94444444	48	38470.83333	0.4	0.583333333	38469.5625	107	38469.5625	1.854166667	482	38470.15972	1.256944444	34	38470.15972	1.256944444	1
111	M	38454.33333	38459.41667	5.083333333	600	7	0	38448.36111	153	38448.36111	5.972222222	294	38453.59028	0.743055555	31	38453.59028	0.743055555	1	38448.36111	5.972222222	37	38448.36111	5.972222222	62	38458.83333	0.4	0.583333333	38459.38889	127	NA	NA	NA	NA	NA	NA	NA	NA	NA
112	M	38447.33333	38460.66667	13.33333333	150	7	0	38445.57639	127	38445.57639	1.756944444	360	38445.57639	1.756944444	37	38445.57639	1.756944444	0.9	38427.47222	19.86111111	41	38445.57639	1.756944444	76	38459.83333	0.4	0.833333333	38460.29167	110	38460.29167	0.375	681	38460.29167	0.375	43	38460.29167	0.375	1
113	M	38440.33333	38449.66667	9.333333333	900	8	0	38440.30556	133	38440.30556	0.027777778	252	38440.30556	0.027777778	24	38440.30556	0.027777778	0.9	38419.375	20.95833333	37	38440.30556	0.027777778	68	38448.83333	0.4	0.833333333	38448.25694	107	38449.25694	0.409722222	564	38449.25694	0.409722222	28	38449.25694	0.409722222	0.9
114	M	38418.33333	38420.5	2.166666667	700	6	0	38406.39583	155	38406.39583	11.9375	267	38406.40278	11.93055556	28	38406.40278	11.93055556	0.9	38406.39583	11.9375	42	38406.39583	11.9375	94	38420.33333	0.4	0.166666667	38406.39583	NA	NA	NA	NA	NA	NA	NA	NA	NA	NA
115	F	38405.33333	38418.52083	13.1875	900	9	0	38403.40278	127	38402.81944	2.513888889	242	38402.81944	2.513888889	32	38402.81944	2.513888889	0.9	38387.59722	17.73611111	41	38405.25	0.083333333	71	38417.83333	0.2	0.6875	38418.27778	101	NA	NA	NA	NA	NA	NA	NA	NA	NA
116	M	38397.33333	38404.5	7.166666667	900	8	1	38392.38194	119	38392.38194	4.951388889	263	38392.38194	4.951388889	28	38392.38194	4.951388889	0.9	38392.38194	4.951388889	40	38392.38194	4.951388889	74	38403.83333	0.4	0.666666667	38403.26389	87	NA	NA	NA	NA	NA	NA	NA	NA	NA
117	M	38383.33333	38397.69792	14.36458333	500	7	1	38378.38889	153	38378.38889	4.944444444	293	38378.39583	4.9375	36	38378.39583	4.9375	1	38378.38889	4.944444444	40	38378.38889	4.944444444	51	38396.83333	0.4	0.864583333	38397.25694	91	38390.59722	7.100694445	431	38397.48611	0.211805556	34	38397.48611	0.211805556	0.9
118	M	38377.33333	38390.51458	13.18125	600	9	0	38371.38194	148	38371.38194	5.951388889	210	38377.26389	0.069444444	38	38377.26389	0.069444444	1.3	38371.38194	5.951388889	40	38371.38194	5.951388889	59	38389.83333	0.4	0.68125	38390.27778	113	38390.27778	0.236805555	324	38390.27778	0.236805555	38	38390.27778	0.236805555	1.1
119	M	38370.33333	38408.5	38.16666667	NA	7	0	38364.41667	138	38364.41667	5.916666667	159	38364.41667	5.916666667	33	38364.41667	5.916666667	1	38364.41667	5.916666667	37	38364.41667	5.916666667	73	38407.83333	0.4	0.666666667	38373.1875	116	NA	NA	NA	NA	NA	NA	NA	NA	NA
120	F	38369.33333	38373.5	4.166666667	700	7	1	38364.375	118	38364.375	4.958333333	211	38364.38194	4.951388889	31	38364.38194	4.951388889	0.9	38364.375	4.958333333	36	38364.375	4.958333333	62	38372.83333	0.4	0.666666667	38373.19444	106	38373.19444	0.305555556	233	38373.19444	0.305555556	36	38373.19444	0.305555556	1
121	M	38363.33333	38372.57778	9.244444444	250	9	0	38362.71528	124	38362.71528	0.618055555	245	38362.71528	0.618055555	34	38362.71528	0.618055555	1	38362.38194	0.951388889	42	38362.38194	0.951388889	94	38371.83333	0.4	0.744444444	38369.25	97	38372.47917	0.098611111	330	38372.47917	0.098611111	33	38372.47917	0.098611111	1
122	M	39055.33333	39060.72917	5.395833333	300	8	1	39055.23611	115	39055.23611	0.097222222	328	39055.23611	0.097222222	37	39055.23611	0.097222222	1.1	39049.375	5.958333333	43	39049.375	5.958333333	91	39059.83333	0.4	0.895833333	39059.25	106	39060.26389	0.465277778	359	39060.26389	0.465277778	39	39060.26389	0.465277778	1.1
123	M	39041.33333	39049.60069	8.267361111	600	7	0	39035.36111	152	39035.36111	5.972222222	197	39035.36806	5.965277778	29	39035.36806	5.965277778	1.1	39035.36111	5.972222222	41	39035.36111	5.972222222	84	39048.83333	0.4	0.767361111	39048.54167	104	39049.24306	0.357638889	289	39049.24306	0.357638889	32	39049.24306	0.357638889	1.1
124	M	39036.33333	39040.42292	4.089583333	100	8	0	39035.36111	103	39035.36111	0.972222222	343	39035.36806	0.965277778	38	39035.36806	0.965277778	1.2	39035.36111	0.972222222	37	39035.36111	0.972222222	80	39039.83333	0.4	0.589583333	39039.5625	105	NA	NA	NA	NA	NA	NA	NA	NA	NA
125	M	39027.33333	39035.46875	8.135416667	900	9	0	39021.35417	128	39024.4375	2.895833333	186	39027.25	0.083333333	49	39027.25	0.083333333	1.7	39021.35417	5.979166667	39	39021.35417	5.979166667	80	39034.83333	0.4	0.635416667	39035.25694	106	39035.25694	0.211805556	206	39035.25694	0.211805556	49	39035.25694	0.211805556	1.4
126	M	39022.33333	39028.49792	6.164583333	350	6	0	39014.47222	169	39014.47222	7.861111111	208	39014.47222	7.861111111	28	39014.47222	7.861111111	0.9	39014.47222	7.861111111	45	39014.47222	7.861111111	90	39027.83333	0.4	0.664583333	39027.22917	122	39028.20139	0.296527778	296	39028.20139	0.296527778	33	39028.20139	0.296527778	1
127	F	39015.33333	39028.52083	13.1875	200	9	0	39014.36111	140	39014.36111	0.972222222	285	39014.36806	0.965277778	30	39014.36806	0.965277778	0.9	39014.36111	0.972222222	38	39014.36111	0.972222222	65	39027.83333	0.4	0.6875	39027.30556	116	39021.1875	7.333333333	260	39028.02778	0.493055555	40	39028.02778	0.493055555	1.1
128	F	38987.33333	38996.54167	9.208333333	600	10	0	38986.38889	143	38986.38889	0.944444444	231	38986.39583	0.9375	37	38986.39583	0.9375	1	38986.38889	0.944444444	41	38986.38889	0.944444444	73	38995.83333	0.4	0.708333333	38995.23611	104	38995.23611	1.305555556	279	38996.25694	0.284722222	47	38996.25694	0.284722222	1.1
129	M	38985.33333	38987.5	2.166666667	500	7	0	38981.50694	148	38981.50694	3.826388889	204	38981.50694	3.826388889	35	38981.50694	3.826388889	1	38981.50694	3.826388889	36	38981.50694	3.826388889	91	NA	NA	NA	38987.41667	123	38987.33333	0.166666667	165	NA	NA	NA	NA	NA	NA
130	F	38964.33333	38971.82639	7.493055556	1500	9	0	38958.65972	136	38958.65972	5.673611111	306	38958.66667	5.666666667	34	38958.66667	5.666666667	1.3	38958.65972	5.673611111	35	38958.65972	5.673611111	42	38970.83333	0.4	0.993055556	38971.0625	152	38971.40972	0.416666667	231	38971.40972	0.416666667	37	38971.40972	0.416666667	1.6
131	M	38950.33333	38962.5	12.16666667	500	9	0	38944.33333	141	38944.33333	6	161	38944.34028	5.993055555	37	38944.34028	5.993055555	0.9	38944.33333	6	37	38944.33333	6	72	38961.83333	0.4	0.666666667	38944.33333	NA	NA	NA	NA	NA	NA	NA	NA	NA	NA
132	M	38938.33333	38945.54167	7.208333333	300	8	0	38930.39583	170	38930.39583	7.9375	190	38930.40278	7.930555555	29	38930.40278	7.930555555	1	38930.39583	7.9375	37	38930.39583	7.9375	89	38944.83333	0.4	0.708333333	38943.40278	137	38945.47917	0.0625	289	38944.47917	1.0625	30	38944.47917	1.0625	1.2
133	M	38931.33333	38940.70833	9.375	700	7	0	38923.38889	123	38923.38889	7.944444444	222	38923.39583	7.9375	29	38923.38889	7.944444444	1	38923.38889	7.944444444	35	38923.38889	7.944444444	64	38939.83333	0.4	0.875	38940.25	114	38940.625	0.083333333	187	38940.625	0.083333333	21	38940.625	0.083333333	1.1
134	M	38922.33333	38934.58333	12.25	800	8	0	38916.38194	158	38916.38194	5.951388889	246	38916.38194	5.951388889	34	38916.38194	5.951388889	1	38916.38194	5.951388889	38	38916.38194	5.951388889	83	38933.83333	0.4	0.75	38934.20833	102	NA	NA	NA	NA	NA	NA	NA	NA	NA
135	F	38924.33333	38933.44583	9.1125	500	7	0	38916.375	102	38916.375	7.958333333	398	38916.36806	7.965277778	24	38916.36806	7.965277778	1.1	38916.375	7.958333333	26	38916.375	7.958333333	52	38932.83333	0.4	0.6125	38932.27778	112	NA	NA	NA	NA	NA	NA	NA	NA	NA
136	F	38904.33333	38911.50694	7.173611111	150	6	0	38895.38889	130	38895.38889	8.944444444	316	38895.38194	8.951388889	31	38895.38194	8.951388889	0.9	38895.38889	8.944444444	36	38895.38889	8.944444444	488	38910.83333	0.4	0.673611111	38911.27778	99	38911.27778	0.229166667	414	38911.27778	0.229166667	41	38911.27778	0.229166667	0.9
137	M	38896.33333	38910.60417	14.27083333	2100	8	0	38888.36111	144	38888.36111	7.972222222	299	38888.36806	7.965277778	32	38888.36806	7.965277778	1.1	38888.36111	7.972222222	37	38888.36111	7.972222222	56	38909.83333	0.4	0.770833333	38910.29861	120	38908.88889	1.715277778	403	38910.45139	0.152777778	35	38910.45139	0.152777778	1.2
138	M	38887.33333	38895.46528	8.131944445	250	9	0	38884.375	131	38884.375	2.958333333	335	38884.38194	2.951388889	31	38884.38194	2.951388889	1.2	38884.375	2.958333333	46	38884.375	2.958333333	61	38894.83333	0.4	0.631944445	38895.25	104	38891.14583	4.319444445	215	38891.14583	4.319444445	38	38891.14583	4.319444445	1.4
139	M	38880.33333	38890.5	10.16666667	1500	7	0	38879.49306	154	38879.49306	0.840277778	184	38879.48611	0.847222222	32	38879.48611	0.847222222	1.2	38879.49306	0.840277778	46	38879.49306	0.840277778	71	38889.83333	0.4	0.666666667	38890.25	114	38890.25	0.25	481	38890.25	0.25	42	38890.25	0.25	1.2
140	M	38873.33333	38885.75	12.41666667	300	8	0	38872.82639	131	38872.82639	0.506944444	283	38872.82639	0.506944444	32	38872.82639	0.506944444	1.2	38872.82639	0.506944444	39	38872.82639	0.506944444	87	38884.83333	0.4	0.916666667	38883.22917	109	38885.3125	0.4375	553	38885.3125	0.4375	34	38885.3125	0.4375	1.3
141	M	38859.33333	38871.83333	12.5	600	7	0	38853.34722	108	38853.34722	5.986111111	178	38853.34722	5.986111111	30	38853.34722	5.986111111	0.8	38853.34722	5.986111111	36	38853.34722	5.986111111	91	NA	NA	NA	38870.24306	106	38870.24306	1.590277778	384	38871.5	0.333333333	40	38871.5	0.333333333	1.1
142	M	38855.33333	38869.51389	14.18055556	400	8	0	38846.40278	146	38846.40278	8.930555555	266	38846.40972	8.923611111	44	38846.40972	8.923611111	1.1	38846.40278	8.930555555	43	38846.40278	8.930555555	55	38868.83333	0.2	0.680555556	38868.28472	93	38867.38889	2.125	757	38868.28472	1.229166667	61	38868.28472	1.229166667	1.1
143	M	38852.33333	38864.53056	12.19722222	600	10	1	38846.38889	142	38846.38889	5.944444444	341	38846.39583	5.9375	38	38846.39583	5.9375	0.9	38846.38889	5.944444444	39	38846.38889	5.944444444	63	38863.83333	0.4	0.697222222	38864.25	108	38861.34722	3.183333333	451	38864.25	0.280555556	41	38864.25	0.280555556	1.1
144	M	38848.33333	38859.41667	11.08333333	500	8	0	38846.42361	154	38846.42361	1.909722222	368	38846.42361	1.909722222	37	38846.42361	1.909722222	1.1	38846.42361	1.909722222	30	38846.42361	1.909722222	56	38858.83333	0.4	0.583333333	38858.24306	112	38858.24306	1.173611111	447	38858.24306	1.173611111	37	38858.24306	1.173611111	1.1
145	M	38845.33333	38848.64583	3.3125	2400	6	1	38832.47222	136	38832.47222	12.86111111	271	38832.47917	12.85416667	29	38832.47917	12.85416667	1	38832.47222	12.86111111	41	38832.47222	12.86111111	72	38847.83333	0.4	0.8125	38848.22917	91	38848.50694	0.138888889	165	38848.50694	0.138888889	42	38848.50694	0.138888889	1.1
146	M	38831.33333	38843.67361	12.34027778	300	8	0	38828.63889	150	38828.63889	2.694444444	306	38828.64583	2.6875	32	38828.64583	2.6875	1	38828.63889	2.694444444	39	38828.63889	2.694444444	69	38842.83333	0.4	0.840277778	38842.27083	107	38843.54861	0.125	378	38843.54861	0.125	35	38843.54861	0.125	1.1
147	M	38817.33333	38826.72917	9.395833333	200	8	0	38811.49306	121	38811.49306	5.840277778	239	38811.48611	5.847222222	33	38811.48611	5.847222222	1.1	38811.49306	5.840277778	37	38811.49306	5.840277778	91	38825.83333	0.4	0.895833333	38822.27083	97	38826.45833	0.270833333	466	38826.45833	0.270833333	39	38826.45833	0.270833333	1
148	F	38806.33333	38813.60417	7.270833333	300	10	0	38805.52083	116	38805.52083	0.8125	468	38805.52778	0.805555555	29	38805.52778	0.805555555	0.9	38805.52083	0.8125	35	38805.52083	0.8125	66	38812.83333	0.4	0.770833333	38813.4375	107	38813.4375	0.166666667	745	38813.4375	0.166666667	34	38813.4375	0.166666667	1
149	M	38789.33333	38803.66667	14.33333333	450	7	0	38783.36806	146	38783.36806	5.965277778	266	38783.375	5.958333333	33	38783.375	5.958333333	1.1	38783.36806	5.965277778	41	38783.36806	5.965277778	94	38802.83333	0.4	0.833333333	38803.43056	105	38803.43056	0.236111111	552	38803.43056	0.236111111	41	38803.43056	0.236111111	1
150	F	38791.33333	38797.71597	6.382638889	700	9	0	38783.39583	133	38783.39583	7.9375	303	38783.40278	7.930555555	41	38783.40278	7.930555555	0.9	38783.39583	7.9375	36	38783.39583	7.9375	65	38796.83333	0.4	0.882638889	38796.25	113	38794.25	3.465972222	238	38797.50694	0.209027778	43	38797.50694	0.209027778	1
151	M	38784.33333	38797.83611	13.50277778	650	8	0	38776.375	156	38776.375	7.958333333	269	38776.375	7.958333333	39	38776.375	7.958333333	1	38776.375	7.958333333	45	38776.375	7.958333333	92	38796.83333	0.4	1.002777778	38797.28472	107	38797.28472	0.551388889	597	38797.28472	0.551388889	46	38797.28472	0.551388889	1.2
152	F	38777.33333	38786.5	9.166666667	900	10	0	38769.38194	153	38769.38194	7.951388889	305	38769.375	7.958333333	30	38769.375	7.958333333	0.9	38769.38194	7.951388889	42	38769.38194	7.951388889	72	38785.83333	0.4	0.666666667	38786.23611	105	38786.23611	0.263888889	704	38786.23611	0.263888889	27	38786.23611	0.263888889	1
153	M	38775.33333	38785.5875	10.25416667	500	9	0	38769.375	151	38769.375	5.958333333	264	38769.36806	5.965277778	30	38769.36806	5.965277778	1.1	38769.375	5.958333333	41	38769.375	5.958333333	84	38784.83333	0.2	0.754166667	38785.25694	115	NA	NA	NA	38784.52778	1.059722222	30	38784.52778	1.059722222	1
154	M	38763.33333	38772.41667	9.083333333	350	7	0	38762.40278	123	38762.40278	0.930555555	215	38762.39583	0.9375	37	38762.39583	0.9375	1.2	38762.40278	0.930555555	40	38762.40278	0.930555555	93	38771.83333	0.4	0.583333333	38771.25694	114	38771.25694	1.159722222	262	38772.5	-0.083333333	49	38772.5	-0.083333333	1.1
155	M	38754.33333	38756.61319	2.279861111	200	7	1	38748.375	147	38748.375	5.958333333	193	38748.375	5.958333333	34	38748.375	5.958333333	1	38748.375	5.958333333	42	38748.375	5.958333333	91	38755.83333	0.4	0.779861111	38748.375	147	38756.49306	0.120138889	175	38756.49306	0.120138889	48	38756.49306	0.120138889	1.2
156	M	38756.33333	38758	1.666666667	400	12	1	38755.54861	130	38755.54861	0.784722222	289	38755.54861	0.784722222	36	38755.54861	0.784722222	1	38755.54861	0.784722222	38	38755.54861	0.784722222	83	38757.83333	0.4	0.166666667	38755.54861	NA	NA	NA	NA	NA	NA	NA	NA	NA	NA
157	M	38749.33333	38758.54931	9.215972222	1300	NA	0	38741.38889	108	38741.38889	7.944444444	412	38741.38889	7.944444444	30	38741.38889	7.944444444	1	38741.38889	7.944444444	34	38741.38889	7.944444444	106	38757.83333	0.4	0.715972222	38757.23611	124	38756.20833	2.340972222	621	38757.24306	1.30625	38	38757.24306	1.30625	1.2
158	F	38735.33333	38743.525	8.191666667	1400	10	0	38734.42361	115	38734.42361	0.909722222	269	38541.25694	194.0763889	34	38541.25694	194.0763889	1.1	38734.42361	0.909722222	36	38734.42361	0.909722222	53	38742.83333	0.4	0.691666667	38743.22917	111	38743.22917	0.295833333	775	38743.22917	0.295833333	33	38743.22917	0.295833333	1.2
159	M	38733.33333	38736.5	3.166666667	400	9	1	38727.375	144	38727.375	5.958333333	292	38727.375	5.958333333	35	38727.375	5.958333333	1	38727.375	5.958333333	39	38727.375	5.958333333	78	38735.83333	0.4	0.666666667	38736.4375	111	38736.4375	0.0625	257	38736.4375	0.0625	41	38736.4375	0.0625	1
160	M	38726.33333	38728.5	2.166666667	600	9	1	38721.375	157	38721.375	4.958333333	171	38721.375	4.958333333	41	38721.375	4.958333333	1.1	38721.375	4.958333333	39	38721.375	4.958333333	84	38727.83333	0.4	0.666666667	38721.375	NA	NA	NA	NA	NA	NA	NA	NA	NA	NA
161	F	38719.33333	38722.75	3.416666667	1200	8	1	38715.34722	112	38715.34722	3.986111111	426	38715.34028	3.993055555	31	38715.34028	3.993055555	1.1	38715.34722	3.986111111	35	38715.34722	3.986111111	54	38721.83333	0.4	0.916666667	38722.27083	101	38722.27083	0.479166667	300	38722.64583	0.104166667	37	38722.64583	0.104166667	1.1
162	M	39414.33333	39417	2.666666667	500	9	0	39413.51389	127	39411.79861	2.534722222	348	39412.40972	1.923611111	38	39412.40972	1.923611111	1	39411.79861	2.534722222	38	39411.79861	2.534722222	78	39416.91667	0.4	0.083333333	39415.17361	105	39416.22917	0.770833333	324	39415.4375	1.5625	53	39415.4375	1.5625	1.1
163	M	39391.33333	39392.95833	1.625	500	8	0	39378.34722	152	39378.34722	12.98611111	240	39378.35417	12.97916667	42	39378.34722	12.98611111	0.9	39378.34722	12.98611111	36	39378.34722	12.98611111	85	39392.83333	0.4	0.125	39392.41667	130	39392.25	0.708333333	179	39392.25	0.708333333	42	39392.25	0.708333333	1.2
164	F	39370.33333	39381.79167	11.45833333	700	9	0	39359.59028	135	39359.59028	10.74305556	221	39359.59028	10.74305556	31	39359.59028	10.74305556	1	39359.59028	10.74305556	39	39359.59028	10.74305556	93	39380.83333	0.4	0.958333333	39380.27778	97	39381.26389	0.527777778	300	39381.26389	0.527777778	54	39381.26389	0.527777778	1.1
165	M	39363.33333	39369.49097	6.157638889	400	8	0	39357.36806	124	39357.36806	5.965277778	281	39362.84722	0.486111111	27	39362.84722	0.486111111	1	39357.36806	5.965277778	41	39357.36806	5.965277778	95	39368.83333	0.4	0.657638889	39369.24306	97	39369.24306	0.247916667	208	39369.24306	0.247916667	40	39369.24306	0.247916667	1
166	M	39349.33333	39363.09722	13.76388889	500	8	0	39343.375	131	39343.375	5.958333333	216	39343.38194	5.951388889	33	39343.38194	5.951388889	1	39343.375	5.958333333	37	39343.375	5.958333333	73	39350.83333	0.4	12.26388889	39362.84722	93	39362.84722	0.25	490	39362.84722	0.25	42	39362.84722	0.25	1.4
167	M	39342.33333	39353.41667	11.08333333	200	4	0	39336.38194	148	39336.38194	5.951388889	287	39336.38194	5.951388889	30	39336.38194	5.951388889	1	39336.38194	5.951388889	39	39336.38194	5.951388889	47	39344.83333	0.4	8.583333333	39353.14583	90	39352.51389	0.902777778	366	39352.51389	0.902777778	39	39352.51389	0.902777778	1.4
168	M	39335.33333	39343.49028	8.156944444	500	9	0	39334.93056	107	39334.93056	0.402777778	226	39334.86806	0.465277778	31	39334.86806	0.465277778	1	39329.625	5.708333333	38	39329.625	5.708333333	66	39342.95833	0.4	0.531944444	39343.43056	121	39343.43056	0.059722222	358	39343.43056	0.059722222	36	39343.43056	0.059722222	1.1
169	F	39321.33333	39326.83333	5.5	400	7	0	39317.375	140	39317.375	3.958333333	485	NA	NA	NA	NA	NA	NA	39317.375	3.958333333	38	39317.375	3.958333333	55	39325.83333	0.4	1	39324.26389	112	39326.66667	0.166666667	393	39326.66667	0.166666667	42	39326.66667	0.166666667	1.1
170	M	39281.33333	39287.41667	6.083333333	400	7	0	39273.35417	153	39273.35417	7.979166667	217	39273.36111	7.972222222	33	39273.36111	7.972222222	1	39273.35417	7.979166667	40	39273.35417	7.979166667	64	39286.83333	0.4	0.583333333	39287.27083	107	39287.27083	0.145833333	323	39287.27083	0.145833333	41	39287.27083	0.145833333	1.1
171	M	39274.33333	39282.58472	8.251388889	1000	10	0	39266.38194	117	39266.38194	7.951388889	277	39266.38889	7.944444444	32	39266.38889	7.944444444	1.1	39266.38194	7.951388889	29	39266.38194	7.951388889	75	39281.83333	0.4	0.751388889	39281.25694	131	39281.48611	1.098611111	218	39281.48611	1.098611111	46	39281.48611	1.098611111	1.2
172	F	39267.33333	39279.80556	12.47222222	500	8	0	39259.375	122	39259.375	7.958333333	261	39259.39583	7.9375	32	39259.39583	7.9375	1	39259.375	7.958333333	36	39259.375	7.958333333	86	39278.83333	0.4	0.972222222	39276.20833	104	39275.25694	4.548611111	358	39279.47917	0.326388889	20	39279.47917	0.326388889	1
173	M	39265.33333	39273.69722	8.363888889	400	8	0	39259.39583	130	39259.39583	5.9375	228	39259.38889	5.944444444	29	39259.38889	5.944444444	0.9	39259.39583	5.9375	37	39259.39583	5.9375	130	39272.83333	0.4	0.863888889	39273.09722	111	39273.09722	0.6	189	39273.09722	0.6	45	39273.09722	0.6	1
174	M	39253.33333	39260.63403	7.300694445	900	8	0	39252.38194	124	39252.38194	0.951388889	286	39252.38194	0.951388889	32	39252.38194	0.951388889	1	39252.38194	0.951388889	35	39252.38194	0.951388889	70	39259.83333	0.4	0.800694445	39258.25694	106	39260.39583	0.238194445	272	39260.39583	0.238194445	39	39260.39583	0.238194445	0.9
175	M	39244.33333	39252.78333	8.45	300	10	0	39231.38889	114	39231.38889	12.94444444	327	39231.38889	12.94444444	33	39231.38889	12.94444444	1.1	39231.38889	12.94444444	40	39231.38889	12.94444444	87	39251.83333	0.4	0.95	39252.25	92	39252.48611	0.297222222	693	39252.48611	0.297222222	31	39252.48611	0.297222222	1.1
176	M	39225.33333	39238.47917	13.14583333	450	8	0	39224.20833	125	39224.20833	1.125	371	39224.34722	0.986111111	33	39224.34722	0.986111111	1.1	39224.36806	0.965277778	31	39224.36806	0.965277778	60	39237.83333	0.4	0.645833333	39234.30556	102	39237.23611	1.243055556	520	39237.23611	1.243055556	34	39237.23611	1.243055556	1.1
177	M	39211.33333	39221.41667	10.08333333	450	9	0	39204.39583	145	39204.39583	6.9375	230	39204.40278	6.930555555	33	39204.40278	6.930555555	1	39204.39583	6.9375	39	39204.39583	6.9375	93	39220.83333	0.4	0.583333333	39221.27083	113	39220.5	0.916666667	350	39220.5	0.916666667	36	39220.5	0.916666667	1.1
178	M	39197.33333	39206.47778	9.144444445	1200	9	0	39189.38889	118	39189.38889	7.944444444	201	39189.38194	7.951388889	29	39189.38194	7.951388889	1	39189.38889	7.944444444	39	39189.38889	7.944444444	88	39205.83333	0.4	0.644444445	39205.38194	102	39206.23611	0.241666667	622	39206.23611	0.241666667	31	39206.23611	0.241666667	1.1
179	M	39176.33333	39187.38056	11.04722222	200	10	0	39175.40278	147	39175.40278	0.930555555	240	39175.39583	0.9375	32	39175.39583	0.9375	0.9	39175.40278	0.930555555	42	39175.40278	0.930555555	66	39178.91667	0.4	8.463888889	39182.21528	115	39181.15278	6.227777778	98	39181.15278	6.227777778	46	39181.15278	6.227777778	1.2
180	M	39183.33333	39186.6	3.266666667	100	9	1	39177.38889	153	39177.38889	5.944444444	189	39182.39583	0.9375	33	39182.39583	0.9375	1	39177.38889	5.944444444	45	39177.38889	5.944444444	63	39185.83333	0.4	0.766666667	39186.09722	111	39186.09722	0.502777778	152	39186.25	0.35	40	39186.25	0.35	1
181	F	39174.33333	39183.5	9.166666667	400	9	0	39168.375	121	39168.375	5.958333333	592	39168.36806	5.965277778	30	39168.36806	5.965277778	1.1	39168.375	5.958333333	35	39168.375	5.958333333	68	NA	NA	NA	39183.19444	124	NA	NA	NA	NA	NA	NA	NA	NA	NA
182	F	39167.33333	39176.5	9.166666667	300	7	0	39165.50972	111	39161.38889	5.944444444	392	39161.38889	5.944444444	38	39161.38889	5.944444444	0.9	39161.38889	5.944444444	35	39161.38889	5.944444444	60	39175.83333	0.4	0.666666667	39176.40278	110	39176.40278	0.097222222	655	39176.40278	0.097222222	46	39176.40278	0.097222222	1.2
183	F	39160.33333	39170.52431	10.19097222	500	7	0	39154.38889	112	39154.38889	5.944444444	246	39154.38889	5.944444444	35	39154.38889	5.944444444	1.1	39154.38889	5.944444444	40	39154.38889	5.944444444	69	39169.83333	0.4	0.690972222	39170.27083	100	39169.70833	0.815972222	243	39169.70833	0.815972222	34	39169.70833	0.815972222	1.1
184	F	39155.33333	39163.93472	8.601388889	350	9	0	39154.39583	159	39154.39583	0.9375	293	39154.40278	0.930555555	42	39154.40278	0.930555555	1	39154.39583	0.9375	34	39154.39583	0.9375	56	39162.83333	0.4	1.101388889	39160.25694	117	39163.8125	0.122222222	356	39163.8125	0.122222222	44	39163.8125	0.122222222	1.1
185	M	39148.33333	39162.63889	14.30555556	1400	9	0	39147.38194	101	39147.38194	0.951388889	195	39147.38194	0.951388889	36	39147.38194	0.951388889	1.1	39147.38194	0.951388889	38	39147.38194	0.951388889	188	39161.83333	0.4	0.805555556	39162.26389	116	39161.10417	1.534722222	509	39162.49306	0.145833333	51	39162.49306	0.145833333	1.2
186	M	39153.33333	39160.41667	7.083333333	600	10	0	39147.375	102	39147.375	5.958333333	459	39147.375	5.958333333	32	39147.375	5.958333333	1	39147.375	5.958333333	39	39147.375	5.958333333	75	39159.83333	0.4	0.583333333	39160.27778	114	39159.36806	1.048611111	473	39159.36806	1.048611111	39	39159.36806	1.048611111	1.1
187	M	39134.33333	39142.64583	8.3125	750	NA	0	39126.38889	127	39126.38889	7.944444444	248	39126.38889	7.944444444	23	39126.38889	7.944444444	1.1	39126.38889	7.944444444	28	39126.38889	7.944444444	82	39141.83333	0.4	0.8125	39142.55556	113	39142.55556	0.090277778	411	39142.55556	0.090277778	40	39142.55556	0.090277778	1.3
188	F	39132.33333	39134.52292	2.189583333	135	4	1	39128.45833	144	39128.45833	3.875	324	39128.46528	3.868055555	32	39128.46528	3.868055555	1	39128.45833	3.875	41	39128.45833	3.875	61	39133.83333	0.4	0.689583333	39134.09028	119	39134.43056	0.092361111	235	39134.43056	0.092361111	42	39134.43056	0.092361111	1.2
189	M	39125.33333	39134.45556	9.122222222	300	10	0	39119.38194	168	39119.38194	5.951388889	202	39119.38194	5.951388889	31	39119.38194	5.951388889	1.1	39119.38194	5.951388889	39	39119.38194	5.951388889	83	39133.83333	0.4	0.622222222	39133.09028	105	39134.22222	0.233333333	441	39134.22222	0.233333333	30	39134.22222	0.233333333	1.2
190	M	39127.33333	39136.63958	9.30625	300	8	0	39126.36806	120	39126.36806	0.965277778	151	39126.375	0.958333333	32	39126.375	0.958333333	1.4	39126.36806	0.965277778	41	39126.36806	0.965277778	67	39135.83333	0.4	0.80625	39136.10417	97	39136.10417	0.535416667	256	39136.10417	0.535416667	44	39136.10417	0.535416667	1.4
191	M	39111.33333	39113.60556	2.272222222	500	9	1	39105.38194	133	39105.38194	5.951388889	351	39105.38194	5.951388889	32	39105.38194	5.951388889	1	39105.38194	5.951388889	36	39105.38194	5.951388889	55	39110.83333	0.4	2.772222222	39113.41667	100	39113.41667	0.188888889	244	39113.41667	0.188888889	41	39113.41667	0.188888889	1.2
192	M	39797.33333	39811.79167	14.45833333	400	7	0	39791.35417	144	39791.35417	5.979166667	377	39791.34722	5.986111111	32	39791.34722	5.986111111	0.9	39791.35417	5.979166667	41	39791.35417	5.979166667	64	39810.83333	0.4	0.958333333	39811.25	107	39811.39583	0.395833333	980	39811.25	0.541666667	44	39811.25	0.541666667	1
193	M	39792.33333	39802.56736	10.23402778	500	6	0	39791.33333	130	39791.33333	1	161	39791.34028	0.993055555	29	39791.34028	0.993055555	1	39791.33333	1	36	39791.33333	1	67	39801.83333	0.4	0.734027778	39800.29861	112	39802.20833	0.359027778	320	39802.20833	0.359027778	40	39802.20833	0.359027778	1.2
194	M	39790.33333	39802.53125	12.19791667	400	9	0	39777.38889	142	39777.38889	12.94444444	293	39777.38889	12.94444444	35	39777.38889	12.94444444	1	39777.38889	12.94444444	44	39777.38889	12.94444444	67	39801.83333	0.4	0.697916667	39800.25	104	39802.25694	0.274305556	700	39802.25694	0.274305556	39	39802.25694	0.274305556	1.2
195	M	39776.33333	39790.63542	14.30208333	600	10	0	39770.38889	138	39770.38889	5.944444444	353	39770.39583	5.9375	33	39770.39583	5.9375	1	39770.38889	5.944444444	30	39770.38889	5.944444444	71	39789.83333	0.4	0.802083333	39790.25694	122	39790.48611	0.149305556	796	39790.48611	0.149305556	37	39790.48611	0.149305556	1.2
196	M	39769.33333	39770.38194	1.048611111	400	NA	1	39758.34722	115	39758.34722	10.98611111	188	39758.34722	10.98611111	29	39758.34722	10.98611111	0.9	39758.34722	10.98611111	37	39758.34722	10.98611111	62	39768.83333	0.4	1.548611111	39770.20833	107	39770.20833	0.173611111	136	39770.20833	0.173611111	40	39770.20833	0.173611111	1.1
197	M	39762.33333	39770.59028	8.256944445	500	8	0	39756.375	139	39756.375	5.958333333	276	39756.375	5.958333333	34	39756.375	5.958333333	1.1	39756.375	5.958333333	41	39756.375	5.958333333	83	39769.83333	0.4	0.756944445	39769.26389	109	39770.49306	0.097222222	259	39770.49306	0.097222222	39	39770.49306	0.097222222	1.2
198	M	39748.33333	39752.59514	4.261805556	300	NA	0	39744.38889	131	39744.38889	3.944444444	291	39744.39583	3.9375	28	39744.39583	3.9375	0.9	39744.38889	3.944444444	38	39744.38889	3.944444444	71	39751.83333	0.4	0.761805556	39752.30556	101	39751.45833	1.136805556	208	39751.45833	1.136805556	31	39751.45833	1.136805556	0.9
199	M	39734.33333	39746.53472	12.20138889	250	8	0	39728.375	126	39728.375	5.958333333	201	39728.36806	5.965277778	31	39728.36806	5.965277778	1.1	39728.375	5.958333333	39	39728.375	5.958333333	89	39745.83333	0.4	0.701388889	39745.15972	95	NA	NA	NA	NA	NA	NA	NA	NA	NA
200	M	39720.33333	39729.5	9.166666667	500	7	0	39714.38194	152	39714.38194	5.951388889	213	39714.38194	5.951388889	33	39714.38194	5.951388889	1	39714.38194	5.951388889	38	39714.38194	5.951388889	76	39728.83333	0.4	0.666666667	39729.25	109	39728.53472	0.965277778	518	39728.53472	0.965277778	33	39728.53472	0.965277778	1
201	M	39694.33333	39702.5	8.166666667	500	10	0	39693.35417	157	39693.35417	0.979166667	234	39693.36111	0.972222222	31	39693.36111	0.972222222	1	39693.35417	0.979166667	40	39693.35417	0.979166667	92	39701.83333	0.4	0.666666667	39701.24306	127	39701.625	0.875	254	39701.625	0.875	27	39701.625	0.875	1
202	M	39686.33333	39694.47014	8.136805556	700	6	0	39681.35417	147	39681.35417	4.979166667	174	39681.36111	4.972222222	35	39681.36111	4.972222222	1	39681.35417	4.979166667	41	39681.35417	4.979166667	95	39693.83333	0.4	0.636805556	39692.22917	120	39692.22917	2.240972222	181	39693.73611	0.734027778	34	39693.73611	0.734027778	1
203	M	39685.33333	39692.51875	7.185416667	500	6	0	39673.33333	135	39673.33333	12	286	39684.55556	0.777777778	32	39685.25	0.083333333	1.2	39673.33333	12	39	39673.33333	12	74	39691.83333	0.4	0.685416667	39689.07639	99	NA	NA	NA	39692.1875	0.33125	42	39692.1875	0.33125	1.2
204	M	39644.33333	39650.59375	6.260416667	350	7	0	39638.375	154	39638.375	5.958333333	170	39638.375	5.958333333	31	39638.375	5.958333333	1.1	39638.375	5.958333333	42	39638.375	5.958333333	82	39649.83333	0.4	0.760416667	39650.23611	125	39649.27083	1.322916667	181	39649.27083	1.322916667	39	39649.27083	1.322916667	1.1
205	F	39631.33333	39640.58333	9.25	100	10	0	39625.25	135	39629.25	2.083333333	261	39629.25	2.083333333	30	39629.25	2.083333333	1	39623.25694	8.076388889	37	39625.25	6.083333333	52	39639.83333	0.4	0.75	39638.08333	99	39639.71528	0.868055555	417	39640.27083	0.3125	46	39640.27083	0.3125	1
206	M	39622.33333	39638.5	16.16666667	600	9	0	39610.4375	116	39610.4375	11.89583333	445	39610.44444	11.88888889	35	39610.44444	11.88888889	1	39610.4375	11.89583333	32	39610.4375	11.89583333	84	39637.83333	0.4	0.666666667	39638.0625	106	39638.0625	0.4375	463	39638.0625	0.4375	47	39638.0625	0.4375	1
207	F	39601.33333	39611.5	10.16666667	200	7	0	39595.38889	126	39600.86111	0.472222222	244	39600.86111	0.472222222	25	39600.86111	0.472222222	1	39595.38889	5.944444444	41	39595.38889	5.944444444	68	39610.83333	0.4	0.666666667	39611.35417	126	39611.35417	0.145833333	440	39611.35417	0.145833333	32	39611.35417	0.145833333	0.9
208	M	39608.33333	39612.58333	4.25	500	9	1	39604.40278	103	39604.40278	3.930555555	432	39604.40972	3.923611111	38	39604.40972	3.923611111	1.1	39604.40278	3.930555555	26	39604.40278	3.930555555	42	39611.83333	0.2	0.75	39612.18056	103	39612.32639	0.256944444	376	39612.32639	0.256944444	46	39612.32639	0.256944444	1.1
209	F	39589.33333	39597.73056	8.397222222	500	8	0	39589.25	101	39574.38889	14.94444444	530	39574.38889	14.94444444	31	39574.38889	14.94444444	1	39574.38889	14.94444444	30	39574.38889	14.94444444	60	39596.83333	0.4	0.897222222	39596.33333	119	39597.51389	0.216666667	539	39597.51389	0.216666667	36	39597.51389	0.216666667	1.1
210	M	39566.33333	39576.62847	10.29513889	500	9	0	39565.5625	110	39565.5625	0.770833333	399	39565.5625	0.770833333	44	39565.5625	0.770833333	1	NA	NA	NA	39565.5625	0.770833333	61	NA	NA	NA	39576.49306	109	39576.49306	0.135416667	402	39576.49306	0.135416667	43	39576.49306	0.135416667	1.1
211	M	39559.33333	39567.79306	8.459722222	600	6	0	39553.38194	152	39553.38194	5.951388889	257	39553.38889	5.944444444	30	39553.38889	5.944444444	1	39553.38194	5.951388889	39	39553.38194	5.951388889	79	39566.83333	0.4	0.959722222	39566.38194	107	39560.20833	7.584722222	221	39560.20833	7.584722222	33	39560.20833	7.584722222	1.2
212	M	39552.33333	39562.5	10.16666667	50	7	0	39546.40278	92	39546.40278	5.930555555	434	39546.39583	5.9375	42	39546.39583	5.9375	1	39532.40972	19.92361111	26	39546.40278	5.930555555	69	39561.83333	0.4	0.666666667	39562.35417	110	39562.35417	0.145833333	324	39562.35417	0.145833333	43	39562.35417	0.145833333	1
213	M	39545.33333	39554.5	9.166666667	400	9	0	39541.375	153	39541.375	3.958333333	228	39541.375	3.958333333	29	39541.375	3.958333333	1.1	39541.375	3.958333333	40	39541.375	3.958333333	58	39553.83333	0.4	0.666666667	39554.75	122	39554.75	-0.25	489	39554.75	-0.25	25	39554.75	-0.25	1
214	M	39489.33333	39492.19444	2.861111111	800	9	0	39485.38889	145	39485.38889	3.944444444	162	39485.38889	3.944444444	40	39485.38889	3.944444444	1.1	39485.38889	3.944444444	41	39485.38889	3.944444444	73	39491.98542	0.2	0.209027778	39491.16667	94	NA	NA	NA	39491.84722	0.347222222	42	39491.84722	0.347222222	1.2
215	M	39468.33333	39477.41667	9.083333333	500	9	0	39464.35417	114	39464.35417	3.979166667	306	39464.36111	3.972222222	30	39464.36111	3.972222222	0.8	39464.35417	3.979166667	35	39464.35417	3.979166667	74	39476.83333	0.4	0.583333333	39477.25	98	39475.30556	2.111111111	288	NA	NA	NA	NA	NA	NA
216	M	39461.33333	39471.74375	10.41041667	500	9	0	39457.54167	109	39457.54167	3.791666667	276	39457.54167	3.791666667	32	39457.54167	3.791666667	0.9	39443.54444	17.78888889	30	39457.54167	3.791666667	73	39470.83333	0.4	0.910416667	39468.13194	105	39468.47222	3.271527778	179	39471.56944	0.174305556	37	39471.56944	0.174305556	1.1
217	M	39454.33333	39458.47222	4.138888889	350	9	0	39443.38889	148	39443.38889	10.94444444	290	39443.39583	10.9375	37	39443.39583	10.9375	0.9	39443.38889	10.94444444	39	39443.38889	10.94444444	57	39457.83333	0.4	0.638888889	39457.22917	114	NA	NA	NA	NA	NA	NA	NA	NA	NA
218	M	39623.33333	39624.5	1.166666667	800	8	1	39617.35417	133	39617.35417	5.979166667	228	39617.36111	5.972222222	34	39617.36111	5.972222222	1.1	39617.35417	5.979166667	36	39617.35417	5.979166667	60	39623.83333	0.4	0.666666667	39624.44444	132	39623.83333	0.666666667	242	NA	NA	NA	NA	NA	NA
219	M	39596.33333	39602.57361	6.240277778	800	9	1	39595.41667	149	39595.41667	0.916666667	222	39595.41667	0.916666667	28	39595.41667	0.916666667	1	39595.41667	0.916666667	43	39595.41667	0.916666667	86	39601.83333	0.4	0.740277778	39602.22917	116	39602.22917	0.344444444	220	39602.22917	0.344444444	48	39602.22917	0.344444444	1.5
220	M	39463.33333	39466.41667	3.083333333	1800	7	1	39462.51389	125	39462.51389	0.819444444	143	39462.57639	0.756944444	28	39462.57639	0.756944444	1.1	39462.51389	0.819444444	37	39462.51389	0.819444444	72	39465.83333	0.4	0.583333333	39465.79167	117	39464.71528	1.701388889	101	NA	NA	NA	NA	NA	NA
221	M	40147.33333	40158.47014	11.13680556	500	6	0	40141.34722	123	40141.34722	5.986111111	310	40141.35417	5.979166667	32	40141.35417	5.979166667	1	40141.34722	5.986111111	38	40141.34722	5.986111111	66	40157.83333	0.4	0.636805556	40158.25	113	40158.25	0.220138889	486	40158.25	0.220138889	38	40158.25	0.220138889	1.1
222	M	40080.33333	40091.60417	11.27083333	900	8	0	40079.38889	119	40079.38889	0.944444444	192	40079.39583	0.9375	30	40079.39583	0.9375	1.3	40079.38889	0.944444444	29	40079.38889	0.944444444	79	40090.83333	0.4	0.770833333	40091.25694	101	40091.25694	0.347222222	265	40091.25694	0.347222222	39	40091.25694	0.347222222	1.5
223	F	40077.33333	40085.72431	8.390972222	250	NA	0	40071.38889	133	40071.38889	5.944444444	251	40071.38889	5.944444444	27	40071.38889	5.944444444	1	40071.38889	5.944444444	36	40071.38889	5.944444444	70	40084.83333	0.4	0.890972222	40084.22917	120	40085.52083	0.203472222	268	40085.52083	0.203472222	33	40085.52083	0.203472222	1.2
224	F	40070.33333	40084.41667	14.08333333	450	7	0	40064.35417	134	40064.35417	5.979166667	304	40064.36111	5.972222222	37	40064.36111	5.972222222	1	40064.35417	5.979166667	31	40064.35417	5.979166667	42	40083.83333	0.4	0.583333333	40084.1875	99	40084.35417	0.0625	681	40084.35417	0.0625	40	40084.35417	0.0625	1
225	M	40063.33333	40074.5	11.16666667	1400	9	0	40057.38889	129	40057.38889	5.944444444	231	40057.39583	5.9375	37	40057.39583	5.9375	0.9	40057.39583	5.9375	38	40057.39583	5.9375	158	40073.83333	0.4	0.666666667	40074.4375	104	40074.4375	0.0625	359	40074.60417	-0.104166667	37	40074.60417	-0.104166667	1.2
226	M	40049.33333	40057.5	8.166666667	600	NA	0	40046.35417	126	40046.35417	2.979166667	214	40046.36111	2.972222222	29	40046.36111	2.972222222	1.1	40046.35417	2.979166667	38	40046.35417	2.979166667	80	40056.83333	0.4	0.666666667	40056.1875	94	40057.59722	-0.097222222	340	40057.59722	-0.097222222	37	40057.59722	-0.097222222	1.1
227	F	40042.33333	NA	NA	300	6	0	40037.38194	108	40037.38194	4.951388889	262	40037.38194	4.951388889	31	40037.38194	4.951388889	1	40037.38194	4.951388889	33	40037.38194	4.951388889	79	NA	NA	NA	NA	NA	NA	NA	NA	NA	NA	NA	NA	NA	NA
228	F	40035.33333	40042.64861	7.315277778	400	7	0	40016.38889	118	40016.38889	18.94444444	358	40016.39583	18.9375	29	40016.39583	18.9375	0.9	40016.38889	18.94444444	39	40016.38889	18.94444444	55	40041.83333	0.4	0.815277778	40042.28472	118	40042.47917	0.169444444	202	40042.47917	0.169444444	40	40042.47917	0.169444444	1.3
229	M	40000.33333	40014.41667	14.08333333	300	8	0	39995.375	138	39995.375	4.958333333	361	39995.39583	4.9375	31	39995.39583	4.9375	1.1	39995.375	4.958333333	38	39995.375	4.958333333	71	40013.83333	0.4	0.583333333	40014.23611	107	40014.23611	0.180555556	658	40014.23611	0.180555556	35	40014.23611	0.180555556	1.1
230	M	39993.33333	40006.69792	13.36458333	800	8	0	39988.38194	148	39988.38194	4.951388889	325	39988.375	4.958333333	31	39988.375	4.958333333	1.1	39988.38194	4.951388889	38	39988.38194	4.951388889	69	40005.83333	0.4	0.864583333	40006.51389	102	40006.25694	0.440972222	1281	40006.25694	0.440972222	40	40006.25694	0.440972222	1.3
231	M	39987.33333	39996.71042	9.377083333	1600	8	0	39981.375	118	39981.375	5.958333333	194	39981.375	5.958333333	28	39981.375	5.958333333	0.9	39981.375	5.958333333	35	39981.375	5.958333333	76	39995.83333	0.4	0.877083333	39996.44444	114	39996.44444	0.265972222	381	39996.45139	0.259027778	33	39996.45139	0.259027778	1
232	F	39930.33333	39936.41667	6.083333333	100	8	0	39917.43056	117	39917.43056	12.90277778	344	39917.4375	12.89583333	36	39917.4375	12.89583333	1.1	39917.43056	12.90277778	32	39917.43056	12.90277778	36	NA	NA	NA	39936.20833	115	39935.20833	1.208333333	376	39935.20833	1.208333333	43	39935.20833	1.208333333	1.2
233	F	39918.33333	39928.58681	10.25347222	500	8	0	39910.34722	117	39910.34722	7.986111111	207	39910.34722	7.986111111	28	39910.34722	7.986111111	0.9	39910.34722	7.986111111	38	39910.34722	7.986111111	76	39927.83333	0.4	0.753472222	39927.47917	96	39927.47917	1.107638889	375	39927.47917	1.107638889	34	39927.47917	1.107638889	1.1
234	M	39909.33333	39920.47917	11.14583333	800	10	0	39903.375	119	39903.375	5.958333333	227	39903.375	5.958333333	32	39903.375	5.958333333	1	39903.375	5.958333333	33	39903.375	5.958333333	78	39919.83333	0.4	0.645833333	39919.21528	94	39920.24306	0.236111111	413	39920.24306	0.236111111	37	39920.24306	0.236111111	1.1
235	M	39897.33333	39911.41667	14.08333333	300	9	0	39889.39583	146	39889.39583	7.9375	278	39889.375	7.958333333	34	39889.375	7.958333333	1.2	39889.39583	7.9375	35	39889.39583	7.9375	49	39910.83333	0.4	0.583333333	39911.20833	113	39911.20833	0.208333333	419	39911.20833	0.208333333	33	39911.20833	0.208333333	1.3
236	M	39895.33333	39904.75	9.416666667	300	7	0	39889.36806	155	39889.36806	5.965277778	415	39889.36111	5.972222222	32	39889.36111	5.972222222	1	39889.36806	5.965277778	42	39889.36806	5.965277778	81	39903.83333	0.4	0.916666667	39904.14583	112	39904.14583	0.604166667	509	39904.14583	0.604166667	33	39904.14583	0.604166667	1.1
237	M	39874.33333	39882.5	8.166666667	400	8	0	39873.77778	127	39873.77778	0.555555555	302	39873.77778	0.555555555	41	39873.77778	0.555555555	1.1	39861.51389	12.81944444	37	39873.77778	0.555555555	39	39881.83333	0.4	0.666666667	39881.25	104	39881.0625	1.4375	304	39881.0625	1.4375	50	39881.0625	1.4375	1.4
238	F	39860.33333	39871.62292	11.28958333	400	9	0	39854.36111	131	39854.36111	5.972222222	165	39854.36806	5.965277778	28	39854.36806	5.965277778	1.1	39854.36111	5.972222222	40	39854.36111	5.972222222	72	39870.83333	0.4	0.789583333	39869.04167	103	39871.44444	0.178472222	384	39871.44444	0.178472222	33	39871.44444	0.178472222	1.2
239	F	39853.33333	39860.45833	7.125	300	8	0	39840.34722	108	39840.34722	12.98611111	328	39840.35417	12.97916667	31	39840.35417	12.97916667	0.8	39840.34722	12.98611111	36	39840.34722	12.98611111	70	39859.83333	0.4	0.625	39860.125	110	39860.125	0.333333333	376	39860.125	0.333333333	36	39860.125	0.333333333	1
240	M	39841.33333	39856.47222	15.13888889	500	5	0	39833.36111	114	39833.36111	7.972222222	239	39833.35417	7.979166667	36	39833.35417	7.979166667	1	39833.36111	7.972222222	27	39833.36111	7.972222222	109	39855.83333	0.4	0.638888889	39856.18056	112	39856.18056	0.291666667	351	39856.18056	0.291666667	34	39856.18056	0.291666667	1.1
241	M	39846.33333	39854.41667	8.083333333	475	8	0	39840.29167	157	39840.29167	6.041666667	216	39840.375	5.958333333	29	39840.375	5.958333333	1	39840.29167	6.041666667	44	39840.29167	6.041666667	74	39853.83333	0.2	0.583333333	39853.35417	132	39854.18056	0.236111111	156	39854.18056	0.236111111	28	39854.18056	0.236111111	1
242	M	39832.33333	39840.39514	8.061805556	450	9	0	39826.35417	150	39826.35417	5.979166667	265	39826.36111	5.972222222	33	39826.36111	5.972222222	1.1	39826.35417	5.979166667	42	39826.35417	5.979166667	83	39839.83333	0.4	0.561805556	39839.26389	94	39840.06944	0.325694445	295	39840.06944	0.325694445	42	39840.06944	0.325694445	1.1
243	M	39825.33333	39836.59514	11.26180556	250	8	0	39820.375	120	39820.375	4.958333333	319	39820.375	4.958333333	35	39820.375	4.958333333	1.1	39820.375	4.958333333	35	39820.375	4.958333333	65	39835.83333	0.4	0.761805556	39836.22222	112	39836.22222	0.372916667	549	39836.20833	0.386805556	38	39836.22222	0.372916667	1.1
244	M	39818.33333	39827.625	9.291666667	300	NA	0	39798.375	121	39798.375	19.95833333	273	39798.375	19.95833333	32	39798.375	19.95833333	1.1	39798.375	19.95833333	39	39798.375	19.95833333	92	39826.83333	0.4	0.791666667	39826.25694	82	39826.80556	0.819444444	779	39826.72222	0.902777778	33	39826.72222	0.902777778	1.1
245	M	40105.33333	40106.5	1.166666667	600	8	1	40099.36111	135	40099.36111	5.972222222	253	40099.36806	5.965277778	34	40099.36806	5.965277778	1.1	40099.36111	5.972222222	40	40099.36111	5.972222222	44	40105.83333	0.4	0.666666667	40106.45833	100	40106.45833	0.041666667	239	40106.45833	0.041666667	43	40106.45833	0.041666667	1.5
246	M	40098.33333	40105.54167	7.208333333	300	9	1	40092.38889	114	40092.38889	5.944444444	93	40092.38889	5.944444444	34	40092.38889	5.944444444	1	40092.38889	5.944444444	31	40092.38889	5.944444444	57	40104.83333	0.4	0.708333333	40105.09028	130	40105.09722	0.444444445	146	40105.09722	0.444444445	37	40105.09722	0.444444445	1.1
247	M	39944.33333	39947.5	3.166666667	500	8	1	39938.40278	146	39938.40278	5.930555555	293	39938.39583	5.9375	31	39938.39583	5.9375	0.9	39938.40278	5.930555555	37	39938.40278	5.930555555	64	39946.83333	0.4	0.666666667	39946.25	112	39945.29861	2.201388889	258	39945.29861	2.201388889	37	39945.29861	2.201388889	1.4
248	M	40532.33333	40543.875	11.54166667	1000	10	0	40526.42361	130	40526.42361	5.909722222	221	40526.42361	5.909722222	27	40526.42361	5.909722222	0.9	40526.42361	5.909722222	38	40526.42361	5.909722222	138	40543.83333	0.4	0.041666667	40542.20833	100	40543.61111	0.263888889	498	40543.61111	0.263888889	28	40543.61111	0.263888889	1
249	M	40525.33333	40527.39583	2.0625	750	8	0	40518	136	40518	7.333333333	204	40518	7.333333333	37	40518	7.333333333	1.2	40518	7.333333333	43	40518	7.333333333	62	40526.83333	0.4	0.5625	40527.26389	114	40527.26389	0.131944444	185	40527.26389	0.131944444	41	40527.26389	0.131944444	1.3
250	M	40514.33333	40521.54028	7.206944445	350	9	0	40513.58333	117	40504.5	9.833333333	158	40504.5	9.833333333	36	40504.5	9.833333333	1.1	40504.5	9.833333333	39	40504.5	9.833333333	96	40520.83333	0.4	0.706944445	40521.22222	100	40521.22222	0.318055556	219	40521.22222	0.318055556	40	40521.22222	0.318055556	1.2
251	M	40511.33333	40521.70486	10.37152778	600	8	0	40505.4375	146	40505.4375	5.895833333	218	40505.4375	5.895833333	29	40505.4375	5.895833333	1.1	40505.4375	5.895833333	37	40505.4375	5.895833333	74	40520.83333	0.4	0.871527778	40521.36111	108	40521.22222	0.482638889	251	40521.22222	0.482638889	23	40521.22222	0.482638889	1.2
252	M	40490.33333	40504.79167	14.45833333	300	10	0	40485.40278	133	40485.40278	4.930555555	295	40485.40972	4.923611111	43	40485.40972	4.923611111	0.9	40485.40278	4.930555555	37	40485.40278	4.930555555	106	40503.83333	0.4	0.958333333	40504.15278	99	40504.45139	0.340277778	517	40504.45139	0.340277778	44	40504.45139	0.340277778	1.1
253	F	40483.33333	40492.5	9.166666667	1000	8	0	40473.58333	127	40473.58333	9.75	249	40473.63889	9.694444444	29	40473.63889	9.694444444	0.9	40473.58333	9.75	36	40442.33333	41	108	40491.83333	0.4	0.666666667	40492.18056	107	40492.52083	-0.020833333	446	40492.52083	-0.020833333	48	40492.52083	-0.020833333	1.1
254	F	40485.33333	40493.4625	8.129166667	200	7	0	40484.39583	123	40484.39583	0.9375	432	40484.40278	0.930555555	32	40484.40278	0.930555555	0.9	40484.39583	0.9375	29	40484.39583	0.9375	54	40492.83333	0.4	0.629166667	40493.22917	106	40493.22917	0.233333333	339	40493.22917	0.233333333	38	40493.22917	0.233333333	1
255	M	40469.33333	40488.55764	19.22430556	500	NA	1	40463.38889	133	40463.38889	5.944444444	256	40463.38889	5.944444444	31	40463.38889	5.944444444	1.2	40463.38889	5.944444444	33	40463.38889	5.944444444	75	40477.83333	0.4	10.72430556	40487.21528	112	40488.20139	0.35625	458	40488.20139	0.35625	44	40488.20139	0.35625	1.4
256	M	40471.33333	40483.54167	12.20833333	250	7	0	40463.33333	148	40463.33333	8	184	40463.31944	8.013888889	35	40463.31944	8.013888889	1	40463.33333	8	32	40463.33333	8	69	40470.83333	0.4	12.70833333	40483.45833	112	40483.20833	0.333333333	494	40483.20833	0.333333333	52	40483.20833	0.333333333	1.5
257	M	40476.33333	40486.55556	10.22222222	400	9	0	40465.48611	109	40465.48611	10.84722222	391	40466.48611	9.847222222	40	40466.48611	9.847222222	1.1	40465.48611	10.84722222	31	40465.48611	10.84722222	64	40485.83333	0.4	0.722222222	40486.22917	97	40486.22917	0.326388889	502	40486.22917	0.326388889	46	40486.22917	0.326388889	1.1
258	M	40457.33333	40465.64583	8.3125	350	8	0	40456.79653	115	40449.52778	7.805555555	327	40449.52778	7.805555555	30	40449.52778	7.805555555	1.1	40449.48611	7.847222222	37	40449.48611	7.847222222	92	40464.83333	0.4	0.8125	40465.49306	110	40465.49306	0.152777778	253	40465.49306	0.152777778	33	40465.49306	0.152777778	1.2
259	F	40455.33333	40467.49931	12.16597222	500	9	0	40449.375	161	40449.375	5.958333333	310	40449.375	5.958333333	35	40449.375	5.958333333	1	40449.375	5.958333333	40	40449.375	5.958333333	50	40466.83333	0.2	0.665972222	40467.47917	99	40467.47917	0.020138889	638	40467.47917	0.020138889	45	40467.47917	0.020138889	1.1
260	F	40448.33333	40460.47847	12.14513889	400	8	0	40442.38889	139	40442.38889	5.944444444	230	40442.38889	5.944444444	32	40442.38889	5.944444444	0.9	40442.38889	5.944444444	34	40442.38889	5.944444444	57	40459.83333	0.4	0.645138889	40460.06944	84	40456.25694	4.221527778	483	40456.25694	4.221527778	46	40456.25694	4.221527778	1.1
261	F	40443.33333	40457.62917	14.29583333	400	7	0	40435.41667	124	40435.41667	7.916666667	166	40435.41667	7.916666667	34	40435.41667	7.916666667	1.1	40435.41667	7.916666667	45	40435.41667	7.916666667	76	40456.83333	0.4	0.795833333	40457.48611	106	40457.48611	0.143055556	986	40457.48611	0.143055556	35	40457.48611	0.143055556	1.1
262	M	40436.33333	40448.41667	12.08333333	300	9	0	40428.38889	146	40428.38889	7.944444444	256	40428.38889	7.944444444	32	40428.38889	7.944444444	1.1	40428.38889	7.944444444	37	40428.38889	7.944444444	98	40447.83333	0.4	0.583333333	40448.22917	106	40448.22917	0.1875	676	40448.22917	0.1875	40	40448.22917	0.1875	1.2
263	M	40434.33333	40444.47708	10.14375	650	7	0	40427.47222	112	40427.47917	6.854166667	204	40427.47917	6.854166667	41	40427.47917	6.854166667	1.1	40427.47222	6.861111111	33	40427.47222	6.861111111	87	40443.83333	0.4	0.64375	40443.27083	87	40444.36111	0.115972222	281	40444.36111	0.115972222	47	40444.36111	0.115972222	1.1
264	F	40422.33333	40429.60625	7.272916667	250	7	0	40421.79167	138	40421.79167	0.541666667	347	40421.79167	0.541666667	34	40421.79167	0.541666667	1.1	NA	NA	NA	40421.79167	0.541666667	52	40428.83333	0.4	0.772916667	40429.49306	101	NA	NA	NA	40429.49306	0.113194444	37	40429.49306	0.113194444	1
265	F	40420.33333	40428.73333	8.4	NA	7	0	40414.52778	136	40414.52778	5.805555555	268	40414.53472	5.798611111	30	40414.53472	5.798611111	1	40414.52778	5.805555555	38	40414.52778	5.805555555	56	40427.83333	0.4	0.9	40426.23611	109	40428.22222	0.511111111	396	40428.22222	0.511111111	32	40428.22222	0.511111111	1
266	M	40413.33333	40423.5	10.16666667	500	7	0	40408.40278	133	40408.40278	4.930555555	192	40408.40972	4.923611111	34	40408.40972	4.923611111	1.1	40408.40278	4.930555555	38	40408.40278	4.930555555	88	40422.83333	0.4	0.666666667	40423.22917	103	NA	NA	NA	40418.83333	4.666666667	45	40418.83333	4.666666667	1.3
267	M	40407.33333	40413.5	6.166666667	250	6	0	40406.98611	129	40401.47917	5.854166667	203	40401.47917	5.854166667	32	40401.47917	5.854166667	1.1	40394.38889	12.94444444	36	40394.38889	12.94444444	72	40412.83333	0.4	0.666666667	40413.08333	112	40411.25	2.25	157	40413.08333	0.416666667	47	40413.08333	0.416666667	1.2
268	M	40399.33333	40404.41667	5.083333333	400	7	0	40394.4375	119	40394.4375	4.895833333	173	40394.44444	4.888888889	32	40394.44444	4.888888889	1	40394.4375	4.895833333	36	40394.4375	4.895833333	86	40403.83333	0.4	0.583333333	40403.1875	96	40402.13194	2.284722222	172	40402.13194	2.284722222	49	40402.13194	2.284722222	1.2
269	M	40346.33333	40362.57569	16.24236111	500	9	0	40345.54167	153	40345.54167	0.791666667	233	40345.54167	0.791666667	31	40345.54167	0.791666667	1.3	40345.54167	0.791666667	40	40345.54167	0.791666667	81	40345.83333	0.4	16.74236111	40362.20139	103	40361.26389	1.311805556	808	40362.47222	0.103472222	47	40362.47222	0.103472222	1.5
270	M	40294.33333	40297.5	3.166666667	600	9	0	40288.40278	131	40288.40278	5.930555555	226	40288.40972	5.923611111	34	40288.40972	5.923611111	1.1	40288.40278	5.930555555	36	40288.40278	5.930555555	69	40293.83333	0.4	3.666666667	40297.29167	91	40297.375	0.125	176	40297.375	0.125	40	40297.375	0.125	1.1
271	M	40266.33333	40283.85694	17.52361111	350	7	0	40260.36111	124	40260.36111	5.972222222	156	40260.36806	5.965277778	26	40260.36806	5.965277778	1.2	40260.36111	5.972222222	42	40260.36111	5.972222222	109	40282.83333	0.4	1.023611111	40283.22917	106	40283.51389	0.343055556	393	40283.23611	0.620833333	37	40283.23611	0.620833333	1.3
272	M	40268.33333	40281.41667	13.08333333	450	NA	0	40260.38889	106	40260.38889	7.944444444	397	40260.38194	7.951388889	26	40260.38194	7.951388889	1	40260.38889	7.944444444	36	40260.38889	7.944444444	74	40280.83333	0.4	0.583333333	40281.27083	100	40281.27083	0.145833333	690	40281.27083	0.145833333	32	40281.27083	0.145833333	1.1
273	M	40259.33333	40270.63611	11.30277778	400	8	0	40253.50694	103	40253.50694	5.826388889	124	40239.51389	19.81944444	34	40239.51389	19.81944444	1.1	40253.50694	5.826388889	40	40253.50694	5.826388889	131	40269.83333	0.2	0.802777778	40269.25694	94	40270.18056	0.455555555	246	40270.18056	0.455555555	46	40270.18056	0.455555555	1.2
274	F	40245.33333	40258.66667	13.33333333	2000	9	0	40235.33333	144	40235.33333	10	229	40235.34028	9.993055555	37	40235.34028	9.993055555	1.1	40235.33333	10	40	40235.33333	10	47	40257.83333	0.4	0.833333333	40254.24306	110	40252.25	6.416666667	355	NA	NA	NA	NA	NA	NA
275	F	40240.33333	40248.52014	8.186805556	250	NA	0	40231.70833	111	40231.70833	8.625	217	40231.70833	8.625	30	40231.70833	8.625	1	40231.70833	8.625	35	40231.70833	8.625	50	40247.83333	0.4	0.686805556	40248.22917	93	40248.22917	0.290972222	692	40248.22917	0.290972222	42	40248.22917	0.290972222	1.1
276	M	40210.33333	40225.66667	15.33333333	550	8	0	40204.36806	135	40204.36806	5.965277778	223	40204.375	5.958333333	31	40204.375	5.958333333	0.9	40204.36806	5.965277778	39	40204.36806	5.965277778	92	40224.83333	0.4	0.833333333	40224.22917	93	40221.22222	4.444444444	291	40221.22917	4.4375	42	40221.22917	4.4375	1.2
277	F	40205.33333	40213.66667	8.333333333	350	9	0	40197.51389	140	40197.51389	7.819444444	448	40197.51389	7.819444444	33	40197.51389	7.819444444	1	40197.51389	7.819444444	38	40197.51389	7.819444444	51	40204.83333	0.4	8.833333333	40213.54167	127	40210.33333	3.333333333	236	40212.20833	1.458333333	35	40212.20833	1.458333333	1.4
278	M	40196.33333	40207	10.66666667	500	NA	0	40190.39583	144	40190.39583	5.9375	255	40190.40278	5.930555555	33	40190.40278	5.930555555	0.9	40190.39583	5.9375	42	40190.39583	5.9375	71	40206.83333	0.4	0.166666667	40205.24306	102	40203.1875	3.8125	334	NA	NA	NA	NA	NA	NA
279	M	40189.33333	40199.6125	10.27916667	800	8	0	40183.38889	146	40183.38889	5.944444444	233	40183.38889	5.944444444	29	40183.38889	5.944444444	1	40183.38889	5.944444444	35	40183.38889	5.944444444	69	40198.83333	0.4	0.779166667	40199.33333	100	40196.20833	3.404166667	363	40199.10417	0.508333333	39	40199.10417	0.508333333	1.2
280	M	40182.33333	40193.45833	11.125	400	8	0	40176.33333	153	40176.33333	6	254	40181.39583	0.9375	30	40181.39583	0.9375	1.1	40176.33333	6	38	40176.33333	6	77	40192.83333	0.4	0.625	40191.21528	119	40193.27778	0.180555555	388	40193.27778	0.180555555	37	40193.27778	0.180555555	1.1
281	M	40693.33333	40705.66667	12.33333333	900	8	0	40687.38889	144	40687.38889	5.944444444	331	40687.38889	5.944444444	37	40687.38889	5.944444444	1.2	40687.38889	5.944444444	37	40687.38889	5.944444444	55	40704.83333	0.4	0.833333333	40705.1875	98	40705.1875	0.479166667	881	40705.1875	0.479166667	49	40705.1875	0.479166667	1.4
282	M	40702.33333	40705.41667	3.083333333	200	8	0	40694.63194	118	40694.63194	7.701388889	232	40694.63194	7.701388889	34	40694.63194	7.701388889	0.9	40694.63194	7.701388889	35	40701.84028	0.493055555	231	40704.83333	0.4	0.583333333	40705.27778	113	40705.27778	0.138888889	158	40705.27778	0.138888889	53	40705.27778	0.138888889	1.1
283	F	40681.33333	40698.50139	17.16805556	700	8	0	40680.79167	132	40680.79167	0.541666667	294	40680.79167	0.541666667	33	40680.79167	0.541666667	1.1	40680.79167	0.541666667	31	40680.79167	0.541666667	42	40697.83333	0.4	0.668055556	40697.28472	125	40697.28472	1.216666667	364	40697.28472	1.216666667	40	40697.28472	1.216666667	1.1
284	M	40672.33333	40688.41667	16.08333333	700	NA	0	40671.71528	127	40671.71528	0.618055555	256	40671.71528	0.618055555	32	40671.71528	0.618055555	1.1	40671.71528	0.618055555	41	40671.71528	0.618055555	67	40687.83333	0.4	0.583333333	40688.20833	92	40688.20833	0.208333333	585	40688.20833	0.208333333	42	40688.20833	0.208333333	1.1
285	M	40679.33333	40689.55556	10.22222222	500	9	1	40679.25	109	40669.47222	9.861111111	405	40570.41667	108.9166667	36	40570.41667	108.9166667	1.1	40669.47222	9.861111111	32	40669.47222	9.861111111	81	40688.83333	0.4	0.722222222	40688.24306	94	40688.72917	0.826388889	433	40688.72917	0.826388889	35	40688.72917	0.826388889	1.1
286	F	40660.33333	40668.44028	8.106944445	200	9	0	40659.82639	116	40659.82639	0.506944444	236	40659.82639	0.506944444	27	40659.82639	0.506944444	1.1	40652.44444	7.888888889	31	40659.82639	0.506944444	74	40667.83333	0.4	0.606944445	40668.23611	103	40668.23611	0.204166667	246	40668.23611	0.204166667	32	40668.23611	0.204166667	1.1
287	M	40653.33333	40660.82639	7.493055556	700	7	0	40597.4375	156	NA	NA	NA	NA	NA	NA	NA	NA	NA	NA	NA	NA	40597.4375	55.89583333	77	40659.83333	0.4	0.993055556	40660.46528	105	40660.65972	0.166666667	356	40660.65972	0.166666667	44	40660.65972	0.166666667	1.1
288	M	40665.33333	40674.50278	9.169444445	450	8	0	40654.54167	144	40654.54167	10.79166667	203	40654.54167	10.79166667	34	40654.54167	10.79166667	0.9	40654.54167	10.79166667	37	40654.54167	10.79166667	71	40673.83333	0.4	0.669444445	40674.19444	114	40674.19444	0.308333333	305	40674.19444	0.308333333	36	40674.19444	0.308333333	1
289	M	40637.33333	40639.5	2.166666667	600	8	1	40636.24306	125	40636.23611	1.097222222	205	40636.23611	1.097222222	35	40636.23611	1.097222222	1.2	40631.375	5.958333333	31	40636.24306	1.090277778	59	40637.96875	0.4	1.53125	40637.9375	114	NA	NA	NA	NA	NA	NA	NA	NA	NA
290	M	40623.33333	40639.5	16.16666667	800	8	0	40612.45833	157	40612.45833	10.875	207	40620.38889	2.944444444	26	40620.38889	2.944444444	1	40612.45833	10.875	41	40612.45833	10.875	99	40638.83333	0.4	0.666666667	40638.25694	88	40638.25694	1.243055556	481	40639.14583	0.354166667	44	40639.14583	0.354166667	1
291	F	40625.33333	40632.51389	7.180555556	200	8	0	40617.36111	148	40617.36111	7.972222222	342	40617.36806	7.965277778	34	40617.36806	7.965277778	1.1	40617.36111	7.972222222	38	40617.36111	7.972222222	55	40631.83333	0.2	0.680555556	40632.4375	105	40632.4375	0.076388889	290	40632.4375	0.076388889	36	40632.4375	0.076388889	1.1
292	M	40602.33333	40610.7375	8.404166667	200	7	0	40596.375	146	40596.375	5.958333333	212	40596.375	5.958333333	32	40596.375	5.958333333	1.1	40596.375	5.958333333	36	40596.375	5.958333333	71	40609.83333	0.4	0.904166667	40610.45139	105	40610.45139	0.286111111	302	40610.45139	0.286111111	46	40610.45139	0.286111111	1.2
293	M	40595.33333	40605.60486	10.27152778	400	7	0	40589.40278	130	40589.40278	5.930555555	174	40589.39583	5.9375	32	40589.39583	5.9375	1.1	40589.40278	5.930555555	32	40589.40278	5.930555555	91	40604.83333	0.4	0.771527778	40604.15972	99	40604.15972	1.445138889	433	40604.15972	1.445138889	43	40604.15972	1.445138889	1.2
294	M	40555.33333	40561.58333	6.25	550	7	0	40554.38889	157	40554.38889	0.944444444	285	40554.38889	0.944444444	36	40554.38889	0.944444444	1	40554.38889	0.944444444	42	40554.38889	0.944444444	81	40560.83333	0.4	0.75	40561.22222	114	40561.22222	0.361111111	350	40561.22222	0.361111111	50	40561.22222	0.361111111	1
295	M	40854.33333	40868.66667	14.33333333	1000	8	0	40844.41667	136	40844.41667	9.916666667	184	40844.41667	9.916666667	27	40844.41667	9.916666667	1	40844.41667	9.916666667	36	40844.41667	9.916666667	84	40868.33333	0.6	0.333333333	40868.23611	82	40868.41667	0.25	810	40868.41667	0.25	39	40868.41667	0.25	1.2
296	M	40756.33333	40762.50208	6.16875	300	8	0	40750.52083	147	40750.52083	5.8125	239	40750.52778	5.805555555	35	40750.52778	5.805555555	1	40750.52083	5.8125	42	40750.52083	5.8125	71	40761.83333	0.4	0.66875	40762.26389	129	40762.26389	0.238194444	255	40762.26389	0.238194444	37	40762.26389	0.238194444	1.1
297	M	40749.33333	40753.46389	4.130555556	700	8	1	40738.34722	130	40738.34722	10.98611111	296	40738.34722	10.98611111	30	40738.34722	10.98611111	1	40738.34722	10.98611111	31	40738.34722	10.98611111	72	40752.83333	0.4	0.630555556	40753.21528	110	40753.35417	0.109722222	256	40753.35417	0.109722222	33	40753.35417	0.109722222	1.1
298	M	40742.33333	40750.60694	8.273611111	1000	8	0	40731.47917	117	40731.47917	10.85416667	285	40736.38194	5.951388889	36	40736.38194	5.951388889	1	40731.47917	10.85416667	31	40731.47917	10.85416667	53	40749.83333	0.4	0.773611111	40750.47222	92	40750.47222	0.134722222	292	40750.47222	0.134722222	40	40750.47222	0.134722222	1.1
299	M	40805.33333	40815.50486	10.17152778	500	9	0	40795.36111	148	40795.36111	9.972222222	293	40795.36111	9.972222222	32	40795.36111	9.972222222	0.9	40795.36111	9.972222222	40	40795.36111	9.972222222	61	40814.83333	0.4	0.671527778	40815.20833	96	40815.20833	0.296527778	524	40815.20833	0.296527778	47	40815.20833	0.296527778	1
300	M	40799.33333	40807.50139	8.168055556	500	9	0	40798.77778	124	40788.51389	10.81944444	195	40788.51389	10.81944444	30	40788.51389	10.81944444	1	40788.51389	10.81944444	37	40788.51389	10.81944444	92	40806.83333	0.4	0.668055556	40807.23611	118	40807.23611	0.265277778	252	40807.23611	0.265277778	40	40807.23611	0.265277778	1.1
301	M	40791.33333	40799.69375	8.360416667	1000	8	0	40785.34722	135	40785.34722	5.986111111	271	40785.35417	5.979166667	39	40785.35417	5.979166667	0.8	40785.34722	5.986111111	36	40785.34722	5.986111111	86	40798.83333	0.4	0.860416667	40799.25	106	40799.5625	0.13125	395	40799.5625	0.13125	44	40799.5625	0.13125	1
302	M	40786.33333	40797.45417	11.12083333	1550	8	0	40774.5	130	40774.5	11.83333333	246	40774.5	11.83333333	30	40774.5	11.83333333	0.9	NA	NA	NA	40774.5	11.83333333	60	40796.83333	0.4	0.620833333	40793.29167	102	40797.27083	0.183333333	586	40797.27083	0.183333333	39	40797.27083	0.183333333	1
303	M	40840.33333	40846.60625	6.272916667	300	NA	1	40833.55556	114	40839.79167	0.541666667	455	40839.79167	0.541666667	33	40839.79167	0.541666667	1.1	40833.55556	6.777777778	34	40833.55556	6.777777778	89	40845.83333	0.4	0.772916667	40846.20833	136	40845.75694	0.849305556	209	40845.75694	0.849305556	41	40845.75694	0.849305556	1.1
304	M	40714.33333	40720.73403	6.400694444	250	8	1	40708.42361	117	40708.42361	5.909722222	276	40708.42361	5.909722222	29	40708.42361	5.909722222	0.9	40708.42361	5.909722222	41	40708.42361	5.909722222	103	40719.33333	0.4	1.400694444	40720.27083	115	40720.58333	0.150694444	315	40720.58333	0.150694444	34	40720.58333	0.150694444	1.2
305	F	40896.33333	40905.71806	9.384722222	500	9	0	40885.33333	127	40885.33333	11	223	40885.33333	11	35	40885.33333	11	0.9	40885.33333	11	37	40885.33333	11	49	40904.83333	0.4	0.884722222	40905.48611	119	40905.48611	0.231944444	421	40905.48611	0.231944444	39	40905.48611	0.231944444	1
306	F	40891.33333	40900.66667	9.333333333	300	8	0	40891.25	107	40891.25	0.083333333	202	40891.25	0.083333333	35	40891.25	0.083333333	1.1	NA	NA	NA	40883.53472	7.798611111	69	40899.83333	0.4	0.833333333	40900.26389	128	40900.26389	0.402777778	208	40898.21528	2.451388889	40	40900.26389	0.402777778	1
307	M	40882.33333	40886.25	3.916666667	200	7	1	40875.35417	167	40875.35417	6.979166667	259	40875.34722	6.986111111	37	40875.34722	6.986111111	1.2	40875.35417	6.979166667	39	40875.35417	6.979166667	72	40885.83333	0.4	0.416666667	40886.24306	111	NA	NA	NA	40886.24306	0.006944444	50	40886.24306	0.006944444	1.2
